# Supplementary material for: Comparative Transcriptomic Analysis of Grape Berry in Response to Root Restriction during Developmental Stages
Source: Molecules. 2016 Oct 28;21(11):1431. doi: 10.3390/molecules21111431 (PMC6272988; doi:10.3390/molecules21111431)
Supplement: Supplementary file 1 [file molecules-21-01431-s001.zip]

Archive with 4 entries (4 files):
- Supplemental file 3.xlsx
- Supplemental file 4_GO annotations.list
- Supplemental file 1.xlsx
- Supplemental file 2.xlsx
