# Supplementary material for: Comparative Transcriptomic Analysis of Grape Berry in Response to Root Restriction during Developmental Stages
Source: Molecules. 2016 Oct 28;21(11):1431. doi: 10.3390/molecules21111431 (PMC6272988; doi:10.3390/molecules21111431)
Supplement: Supplementary file 1 [file molecules-21-01431-s001.zip › Supplemental file 3.xlsx]

## Sheet: Table 1
Table 1. Gene expression results identified by both RNA-Seq and qRT-PCR
Gene ID	Control S1	Control S2	Control S3	Control S4	Control S5	RR S1	RR S2	RR S3	RR S4	RR S5	Control S2 fold changes		Control S3 fold changes		Control S4 fold changes		Control S5 fold changes		RR S2 fold changes		RR S3 fold changes		RR S4 fold changes		RR S5 fold changes
											RNA-Seq	qRT-PCR	RNA-Seq	qRT-PCR	RNA-Seq	qRT-PCR	RNA-Seq	qRT-PCR	RNA-Seq	qRT-PCR	RNA-Seq	qRT-PCR	RNA-Seq	qRT-PCR	RNA-Seq	qRT-PCR
VIT_04s0023g02290	6.86437	1.97516	9.58027	2.40031	4.71661	15.3261	26.9946	27.6253	23.0332	28.0579	0.287741	0.545301	1.39565	1.61177	0.349677	0.327331	0.687115	2.33196	3.93256	7.69206	4.02445	1.96076	3.35548	3.72642	4.08747	4.36242
VIT_05s0049g00770	2.20908	2.66565	71.5164	556.544	2513.46	9.23726	39.5148	167.955	1808.57	2119.38	1.20668	5.08418	32.3739	252.902	251.935	1630.94	1137.79	3839.91	17.8875	330.549	76.0292	307.894	818.7	3551.17	959.396	6380.21
VIT_07s0197g00240	3.23571	13.4691	2.29703	5.71889	1.66158	9.99656	2.18963	4.86736	1.40971	1.38844	4.16264	5.13458	0.7099	0.71053	1.76743	0.566565	0.513512	0.335373	0.676706	2.12701	1.50426	1.15773	0.435673	1.28027	0.429099	0.584948
VIT_09s0002g06590	0.438827	0	0.244024	8.18097	4.01496	0.285491	0.0213568	7.63419	44.503	11.8204	0	4.19889	0.556082	0.218674	18.6428	0.69792	9.1493	0.136912	0.0486679	2.81311	17.3968	0.187886	101.414	0.460906	26.9363	0.883831
VIT_14s0068g00920	434.904	52.7077	16.7079	119.462	73.4224	294.612	15.001	145.908	427.965	126.023	0.121194	0.109955	0.0384174	0.000627566	0.274685	0.00680988	0.168824	0.025345	0.0344927	0.0197692	0.335495	0.00288295	0.984043	0.0127063	0.289772	0.0353178
Note: RR: root restriction; S1: fruitlet; S2: immature green; S3: before verainson; S4: veraison; S5: fully ripe.
