# Supplementary material for: Comparative Transcriptomic Analysis of Grape Berry in Response to Root Restriction during Developmental Stages
Source: Molecules. 2016 Oct 28;21(11):1431. doi: 10.3390/molecules21111431 (PMC6272988; doi:10.3390/molecules21111431)
Supplement: Supplementary file 1 [file molecules-21-01431-s001.zip › Supplemental file 4_GO annotations.list]

VIT_06s0009g00130	GO:0005829;GO:0009651
VIT_09s0002g00710	GO:0006633
VIT_13s0047g00160	GO:0005856;GO:0006909
VIT_00s2393g00010	GO:0005667;GO:0006355;GO:0008270;GO:0043565;GO:0045449;GO:0003700
VIT_05s0136g00170	GO:0015074;GO:0003964;GO:0003723;GO:0006278
VIT_11s0016g03750	GO:0003677;GO:0000785;GO:0003682
VIT_06s0009g03070	GO:0006508;GO:0008234
VIT_06s0004g01860	GO:0016020;GO:0055085;GO:0046873;GO:0030001
VIT_12s0035g02090	GO:0004674;GO:0005524;GO:0009069;GO:0006468
VIT_16s0098g01570	GO:0009409;GO:0070300;GO:0000062;GO:0010029;GO:0009737;GO:0009505;GO:0010288;GO:0010162;GO:0032791;GO:0009514;GO:0006629
VIT_15s0021g01750	GO:0005634;GO:0005667;GO:0006355;GO:0043565;GO:0045449;GO:0003700
VIT_08s0007g00420	GO:0004674;GO:0005524;GO:0009069;GO:0006468
VIT_14s0068g01570	GO:0015035;GO:0045892;GO:0048653;GO:0009055;GO:0048451;GO:0006118;GO:0055114;GO:0045454;GO:0048448
VIT_14s0068g01890	GO:0005774
VIT_07s0129g00970	GO:0004674;GO:0005524;GO:0009069;GO:0006468
VIT_07s0129g00540	GO:0005634;GO:0048471;GO:0009816;GO:0031348
VIT_06s0009g02410	GO:0005840;GO:0006448;GO:0003746;GO:0005853
VIT_17s0000g07090	GO:0008152;GO:0016758
VIT_09s0002g08600	GO:0006396;GO:0003723;GO:0009506;GO:0005829;GO:0001522;GO:0009982
VIT_19s0014g05370	GO:0005634;GO:0003677;GO:0006260
VIT_17s0000g03410	GO:0008375;GO:0016020;GO:0008152
VIT_07s0005g00880	GO:0019643;GO:0045239;GO:0004333;GO:0006106
VIT_01s0010g02890	GO:0000151;GO:0016567;GO:0070696;GO:0009507;GO:0004842
VIT_05s0049g01800	GO:0009506;GO:0005730;GO:0006554;GO:0008270;GO:0005694;GO:0034968;GO:0018024
VIT_04s0008g04610	GO:0005739;GO:0080156
VIT_00s0218g00140	GO:0008152;GO:0016758
VIT_08s0007g03540	GO:0006810;GO:0016021
VIT_12s0028g03630	GO:0008152;GO:0016881
VIT_04s0008g01240	GO:0016811;GO:0016021;GO:0006672
VIT_00s0208g00120	GO:0005634;GO:0007165;GO:0005524;GO:0009414;GO:0010118;GO:0009069;GO:0006468;GO:0010107;GO:0004674;GO:0005829;GO:0007584;GO:0009536
VIT_01s0011g03730	GO:0009751;GO:0005634;GO:0016036;GO:0003677;GO:0000785;GO:0003682;GO:0009686
VIT_04s0210g00060	GO:0016844;GO:0005783;GO:0042432;GO:0016114
VIT_16s0013g01720	GO:0016787;GO:0008152
VIT_05s0049g01980	GO:0003861;GO:0019761;GO:0009097;GO:0009316;GO:0009098;GO:0009099;GO:0046686;GO:0051539;GO:0009570;GO:0050486
VIT_10s0003g05050	GO:0003899;GO:0003677;GO:0005730;GO:0006144;GO:0006206;GO:0006351;GO:0009507
VIT_12s0055g01010	GO:0006804;GO:0006979;GO:0046872;GO:0020037;GO:0004601;GO:0005576;GO:0055114
VIT_14s0030g01480	GO:0006535;GO:0004124;GO:0009333
VIT_15s0046g01710	GO:0003796;GO:0005975
VIT_01s0011g01630	GO:0005634;GO:0007015;GO:0009825;GO:0005789;GO:0010090;GO:0045893
VIT_03s0038g02670	GO:0016020
VIT_07s0005g04680	GO:0055085;GO:0005524;GO:0006200;GO:0042626;GO:0016021
VIT_07s0031g00320	GO:0031519;GO:0000785;GO:0003682
VIT_07s0095g00140	GO:0043531;GO:0006952
VIT_15s0048g01120	GO:0004252;GO:0006508
VIT_15s0048g00560	GO:0005856;GO:0005777
VIT_14s0083g00900	GO:0003824;GO:0030170;GO:0009793;GO:0009095;GO:0009570
VIT_13s0019g04000	GO:0003723;GO:0009982;GO:0001522
VIT_11s0016g05220	GO:0008270;GO:0055114;GO:0016491
VIT_04s0008g01310	GO:0004672
VIT_04s0023g02330	GO:0005634;GO:0005829;GO:0005886;GO:0003676
VIT_13s0047g00870	GO:0005634;GO:0003677;GO:0006260
VIT_06s0004g08200	GO:0005524;GO:0006511;GO:0016567;GO:0016881;GO:0031625
VIT_05s0020g01090	GO:0005667;GO:0006355;GO:0043565;GO:0045449;GO:0003700
VIT_08s0007g07560	GO:0042973;GO:0005982;GO:0009506;GO:0005985;GO:0046658
VIT_03s0063g01780	GO:0007186;GO:2000067;GO:0006184;GO:0042742;GO:0010555;GO:0009750;GO:0003924;GO:0009737;GO:0031683;GO:0009744;GO:0009749;GO:0004871;GO:0005525
VIT_09s0054g01170	GO:0008152;GO:0016866
VIT_02s0012g01320	GO:0009611;GO:0009753;GO:0051090;GO:2000068;GO:0009737;GO:0046983;GO:0009718;GO:0045893;GO:0043619;GO:0010200;GO:0043425;GO:0005667;GO:0009963;GO:0009269
VIT_18s0086g00690	GO:0008152;GO:0016740
VIT_15s0046g00980	GO:0016020;GO:0055085;GO:0006811
VIT_00s0780g00040	GO:0008270
VIT_04s0008g07120	GO:0015074;GO:0006508;GO:0004190;GO:0003676
VIT_01s0127g00120	GO:0005982;GO:0047911;GO:0005576;GO:0005985;GO:0004650
VIT_12s0035g00520	GO:0043531;GO:0006952
VIT_14s0066g02080	GO:0005783;GO:0005524;GO:0006200;GO:0005739;GO:0010431;GO:0016887
VIT_02s0025g03000	GO:0005634;GO:0003677;GO:0006355
VIT_07s0005g04670	GO:0055085;GO:0005524;GO:0007165;GO:0042626;GO:0008281;GO:0005774;GO:0030007;GO:0006200;GO:0009651;GO:0016021;GO:0000325
VIT_19s0027g00160	GO:0007264;GO:0005622;GO:0005525
VIT_10s0092g00040	GO:0043139;GO:0003697;GO:0032508;GO:0005657
VIT_00s0270g00130	GO:0004674;GO:0005524;GO:0009069;GO:0006468
VIT_06s0009g01530	GO:0008168;GO:0005829;GO:0032259
VIT_12s0134g00330	GO:0004672;GO:0009987
VIT_13s0175g00120	GO:0005667;GO:0006355;GO:0043565;GO:0045449;GO:0003700
VIT_14s0036g00050	GO:0005634;GO:0005829;GO:0005886;GO:0009737
VIT_04s0008g04460	GO:0015098;GO:0015689;GO:0005773
VIT_04s0069g00260	GO:0035235;GO:0034220;GO:0007268;GO:0016021;GO:0004970;GO:0005234
VIT_13s0156g00180	GO:0005524;GO:0044262;GO:0006099;GO:0046686;GO:0005618;GO:0008270;GO:0046487;GO:0004108;GO:0009507
VIT_02s0033g01230	GO:0008270;GO:0042967;GO:0008080
VIT_03s0097g00340	GO:0003677;GO:0004803;GO:0008270;GO:0006313;GO:0009570
VIT_10s0003g03200	GO:0005759;GO:0005524;GO:0004222;GO:0005758;GO:0005750;GO:0005741;GO:0005774;GO:0046872;GO:0006508;GO:0009651;GO:0009507
VIT_04s0044g01500	GO:0003677;GO:0006355
VIT_12s0059g02020	GO:0005542;GO:0008152;GO:0016740
VIT_16s0022g02290	GO:0008152;GO:0016772
VIT_02s0025g04940	GO:0006979
VIT_19s0014g04200	GO:0008152;GO:0016301;GO:0009987
VIT_14s0060g02550	GO:0015074;GO:0003676
VIT_05s0062g00830	GO:0005634;GO:0003723;GO:0009409;GO:0009570
VIT_17s0000g02910	GO:0009507
VIT_14s0006g01400	GO:0050789;GO:0006950;GO:0009416;GO:0005773;GO:0009266;GO:1901700;GO:0048608;GO:0009791;GO:0005509;GO:0009725;GO:0005886;GO:0010038
VIT_00s0286g00040	GO:0003723;GO:0005524;GO:0009069;GO:0006468;GO:0003964;GO:0004674;GO:0048544;GO:0006278
VIT_19s0027g01700	GO:0043531;GO:0006952
VIT_02s0025g00400	GO:0003676
VIT_14s0066g02340	GO:0008270
VIT_08s0007g00710	GO:0009535;GO:0031072;GO:0051082
VIT_08s0007g00680	GO:0046274;GO:0048046;GO:0052716;GO:0005507;GO:0055114
VIT_06s0004g05400	GO:0055114;GO:0016491
VIT_13s0047g00730	GO:0043531;GO:0006952
VIT_16s0148g00160	GO:0004674;GO:0005524;GO:0009069;GO:0006468
VIT_07s0031g03000	GO:0000287;GO:0009573;GO:0055114;GO:0016984;GO:0019253;GO:0004497;GO:0009853;GO:0005739;GO:0046487
VIT_19s0090g01220	GO:0004605;GO:0016021;GO:0016024
VIT_00s0231g00030	GO:0016762;GO:0048046;GO:0004553;GO:0005618;GO:0006073
VIT_07s0005g06710	GO:0005622;GO:0003676
VIT_14s0066g01130	GO:0006950;GO:0005886
VIT_14s0081g00650	GO:0016740
VIT_13s0019g01270	GO:0009058;GO:0016740
VIT_13s0019g00110	GO:0009725;GO:0009987
VIT_14s0060g00420	GO:0016310;GO:0005524;GO:0016772
VIT_10s0003g01690	GO:0009567
VIT_14s0068g02200	GO:0031167;GO:0008168
VIT_18s0041g01790	GO:0043531;GO:0007165;GO:0006952
VIT_03s0088g00050	GO:0006508;GO:0004185
VIT_08s0007g08260	GO:0046939;GO:0006144;GO:0006163;GO:0004385
VIT_03s0038g03420	GO:0005829
VIT_03s0038g02310	GO:0045892;GO:0003677;GO:0000785;GO:0009753;GO:0010224;GO:0009751;GO:2000762;GO:0003682
VIT_03s0097g00550	GO:0003677;GO:0003887;GO:0005829;GO:0006261;GO:0006351;GO:0042575
VIT_04s0008g07130	GO:0015074;GO:0006508;GO:0004190;GO:0003676
VIT_02s0087g00070	GO:0005524;GO:0006281;GO:0006260;GO:0032508;GO:0003676;GO:0006200;GO:0043140;GO:0006310;GO:0005657
VIT_02s0025g04100	GO:0005634;GO:0006355
VIT_07s0031g02440	GO:0015175;GO:0015172;GO:0016021;GO:0015804;GO:0003333;GO:0015399;GO:0015800
VIT_08s0040g02520	GO:0046856
VIT_03s0088g00930	GO:0008270
VIT_10s0003g02730	GO:0031977;GO:0006508;GO:0008236
VIT_09s0054g01830	GO:0008270
VIT_15s0024g01980	GO:0005488
VIT_16s0022g01280	GO:0046872;GO:0006508;GO:0004222
VIT_18s0122g01030	GO:0001558;GO:0008361;GO:0019005
VIT_00s0214g00010	GO:0000578;GO:0005783;GO:0009959;GO:0005770;GO:0005802;GO:0045324;GO:0005774;GO:0042594;GO:0006623;GO:0007033;GO:0051301;GO:0007032;GO:0009638;GO:0009793;GO:0009660
VIT_04s0069g00920	GO:0006355;GO:0042742;GO:0010200;GO:0005667;GO:0043565;GO:0005516;GO:0003700;GO:0045449
VIT_02s0087g00200	GO:0006508;GO:0004190
VIT_10s0003g03560	GO:0008152;GO:0016866
VIT_02s0025g02700	GO:0015035;GO:0009055;GO:0006118;GO:0055114;GO:0045454
VIT_01s0011g02860	GO:0009902
VIT_12s0134g00400	GO:0005622;GO:0008270
VIT_02s0025g00850	GO:0016829;GO:0008152
VIT_15s0024g01450	GO:0005634;GO:0006355
VIT_18s0001g11540	GO:0016705;GO:0020037;GO:0005506;GO:0004497;GO:0055114
VIT_02s0012g02420	GO:0003723;GO:0001522;GO:0009982;GO:0008033
VIT_08s0058g00660	GO:0008152;GO:0003824
VIT_08s0217g00110	GO:0003677;GO:0006281;GO:0000738;GO:0033699
VIT_14s0030g01950	GO:0008152;GO:0016747
VIT_18s0001g06040	GO:0019211;GO:0043085
VIT_05s0077g00080	GO:0008270
VIT_01s0011g04680	GO:0008375;GO:0016020;GO:0008152;GO:0005794
VIT_18s0041g00290	GO:0008270
VIT_12s0034g00180	GO:0046872;GO:0045300;GO:0006633;GO:0055114;GO:0009507
VIT_12s0057g00680	GO:0010468;GO:0010071;GO:0046740;GO:0080022;GO:0010492;GO:0008270;GO:0031347;GO:0009536;GO:0010078
VIT_09s0002g00920	GO:0005794;GO:0016021
VIT_12s0059g00240	GO:0008152;GO:0003824
VIT_04s0008g07210	GO:0020037;GO:0005506;GO:0006633;GO:0055114;GO:0016717
VIT_08s0040g00100	GO:0003677;GO:0000785;GO:0003682
VIT_08s0058g01210	GO:0048046;GO:0009506;GO:0009414;GO:0006869;GO:0009534;GO:0005802;GO:0009737;GO:0008289;GO:0005768;GO:0009505;GO:0012501;GO:0009651;GO:0005516;GO:0005886
VIT_10s0092g00010	GO:0008168;GO:0032259
VIT_13s0019g04200	GO:0009395;GO:0019374;GO:0004620;GO:0047617;GO:0051707;GO:0005886
VIT_07s0129g00040	GO:0006457;GO:0003755;GO:0000413
VIT_17s0000g04450	GO:0000287;GO:0008152;GO:0005524;GO:0019829;GO:0015917;GO:0006812;GO:0045332;GO:0016021;GO:0004012
VIT_15s0024g01760	GO:0043531;GO:0008152;GO:0007165;GO:0005524;GO:0006952;GO:0017111
VIT_19s0014g00010	GO:0005634;GO:0006281;GO:0008081;GO:0008270;GO:0016818;GO:0003676
VIT_03s0063g00630	GO:0005634;GO:0003677;GO:0006355
VIT_07s0005g01550	GO:0005982;GO:0005576;GO:0005985;GO:0004650
VIT_11s0206g00040	GO:0016787;GO:0008152
VIT_05s0029g00750	GO:0043531;GO:0006952
VIT_17s0000g04990	GO:0032440;GO:0005634;GO:0003677;GO:0010154;GO:0006355;GO:0055114;GO:0046983;GO:0010077;GO:0005667;GO:0045449;GO:0003700
VIT_19s0177g00250	GO:0008289
VIT_00s0487g00020	GO:0043531;GO:0005524;GO:0008152;GO:0006952;GO:0017111
VIT_14s0066g00400	GO:0016872;GO:0008152
VIT_18s0001g12970	GO:0046983
VIT_08s0007g02800	GO:0006508;GO:0008236
VIT_08s0040g00850	GO:0031977;GO:0005509;GO:0019898;GO:0009534;GO:0015979;GO:0009570;GO:0009654
VIT_05s0077g01170	GO:0005665;GO:0003677;GO:0000418;GO:0006351;GO:0003899;GO:0005730;GO:0000419;GO:0008270;GO:0006144;GO:0006206;GO:0080188
VIT_10s0116g01800	GO:0005524;GO:0009506;GO:0009069;GO:0019903;GO:0006468;GO:0009751;GO:0004674;GO:0005829;GO:0005509;GO:0005886
VIT_01s0010g01940	GO:0005634;GO:0046982;GO:0043565
VIT_02s0012g02830	GO:0008152;GO:0016758
VIT_10s0042g01220	GO:0005840;GO:0006446;GO:0003743;GO:0006184;GO:0005829;GO:0005525;GO:0003924
VIT_14s0030g01170	GO:0043531;GO:0005524;GO:0008152;GO:0006952;GO:0017111
VIT_00s0567g00030	GO:0006629
VIT_17s0000g03610	GO:0003723;GO:0009507;GO:0009737
VIT_18s0001g04050	GO:0000287;GO:0008152;GO:0010333
VIT_03s0091g00730	GO:0046983
VIT_05s0051g00660	GO:0004674;GO:0005524;GO:0005829;GO:0009069;GO:0006468
VIT_16s0050g00900	GO:0016021;GO:0015238;GO:0015297;GO:0006855
VIT_06s0004g04300	GO:0005634;GO:0003677;GO:0009506;GO:0046982;GO:0006334;GO:0000786
VIT_14s0060g00460	GO:0004674;GO:0005524;GO:0009069;GO:0046777
VIT_19s0093g00180	GO:0015074;GO:0004674;GO:0005524;GO:0009069;GO:0006468;GO:0003676
VIT_05s0077g00220	GO:0016020;GO:0044763;GO:0009664;GO:0005618;GO:0005576
VIT_08s0007g01610	GO:0009508;GO:0006355
VIT_15s0045g01290	GO:0009651;GO:0016021;GO:0016192;GO:0005773
VIT_03s0017g01430	GO:0016020
VIT_06s0009g02010	GO:0008152;GO:0016758
VIT_13s0047g00320	GO:0010197
VIT_18s0001g10470	GO:0004674;GO:0005524;GO:0005829;GO:0009069;GO:0006468
VIT_14s0068g00720	GO:0005783;GO:0009506;GO:0005635;GO:0009845;GO:0031047;GO:0009686;GO:0003676;GO:0016788;GO:0046686;GO:0009306;GO:0005829;GO:0009651;GO:0016442
VIT_00s1764g00010	GO:0042218;GO:0016847;GO:0030170;GO:0006519
VIT_11s0052g01330	GO:0016762;GO:0048046;GO:0004553;GO:0005618;GO:0006073
VIT_16s0022g02410	GO:0016706;GO:0005506;GO:0055114;GO:0031418
VIT_15s0046g01330	GO:0015780;GO:0005351;GO:0005338;GO:0000139;GO:1901679;GO:0008643;GO:0016021;GO:0015992;GO:0015136;GO:0015739
VIT_09s0070g00010	GO:0008152;GO:0003824
VIT_16s0022g01730	GO:0004616;GO:0019521;GO:0008442;GO:0051287;GO:0006574;GO:0006098;GO:0006552;GO:0006550
VIT_03s0063g00800	GO:0016787;GO:0008152
VIT_01s0026g00230	GO:0000244;GO:0019013;GO:0046540
VIT_11s0052g00430	GO:0055085;GO:0016021
VIT_05s0020g02380	GO:0008152;GO:0016757
VIT_16s0039g00860	GO:0016705;GO:0020037;GO:0005506;GO:0004497;GO:0055114
VIT_18s0001g06480	GO:0006833;GO:0019530;GO:0055085;GO:0005524;GO:0009506;GO:0009414;GO:0042626;GO:0009737;GO:0006691;GO:0015250;GO:0006749;GO:0006693;GO:0003840;GO:0016021;GO:0009507
VIT_07s0005g04150	GO:0042254;GO:0005730;GO:0006412;GO:0022625;GO:0005739;GO:0003735
VIT_07s0031g02660	GO:0005783;GO:0034976;GO:0045454;GO:0043067;GO:0048316;GO:0003756;GO:0009651;GO:0005886;GO:0009507;GO:0006457;GO:0000327;GO:0010043;GO:0009579;GO:0005774;GO:0009505;GO:0046686;GO:0005794;GO:0009790
VIT_07s0255g00100	GO:0007186;GO:0031683;GO:0006184;GO:0005525;GO:0004871;GO:0003924
VIT_04s0044g00860	GO:0016020;GO:0051301;GO:0009933
VIT_06s0004g06300	GO:0005524;GO:0008152;GO:0017111
VIT_18s0001g02260	GO:0005774;GO:0005634;GO:0051603;GO:0004298;GO:0005829;GO:0005839
VIT_04s0008g04690	GO:0006508;GO:0005524;GO:0008233;GO:0005829;GO:0017111;GO:0030163;GO:0005886
VIT_06s0061g00760	GO:0046872
VIT_15s0021g00120	GO:0097159;GO:1901363;GO:0043167
VIT_18s0001g02470	GO:0016020;GO:0020037;GO:0055114;GO:0009534;GO:0006804;GO:0006979;GO:0004601;GO:0071588;GO:0010019;GO:0009631
VIT_09s0096g00990	GO:0005634;GO:0005829;GO:0016567;GO:0005739;GO:0004842;GO:0016874
VIT_00s0480g00040	GO:0046148;GO:0006118;GO:0055114;GO:0009579;GO:0004097;GO:0046872;GO:0006570;GO:0009507
VIT_12s0034g00910	GO:0043531;GO:0007165;GO:0006952
VIT_18s0001g03710	GO:0043531;GO:0008152;GO:0007165;GO:0005524;GO:0006952;GO:0017111
VIT_12s0035g00330	GO:0005524;GO:0008152;GO:0017111
VIT_04s0008g02390	GO:0008270
VIT_15s0021g02870	GO:0005840;GO:0006184;GO:0006448;GO:0003746;GO:0003924;GO:0070125;GO:0005739;GO:0005525
VIT_04s0023g00300	GO:0032440;GO:0048507;GO:0016310;GO:0033612;GO:0016301;GO:0055114
VIT_02s0012g00540	GO:0006804;GO:0006979;GO:0046872;GO:0020037;GO:0004601;GO:0005576;GO:0055114
VIT_14s0066g02170	GO:0016706;GO:0005506;GO:0055114;GO:0031418
VIT_04s0023g00610	GO:0004674;GO:0005524;GO:0009069;GO:0006468;GO:0005886
VIT_19s0014g02100	GO:0010082;GO:0030915;GO:0045931;GO:0060250;GO:0080038;GO:0032876;GO:0000724;GO:0019789;GO:0008284
VIT_07s0005g03030	GO:0005634;GO:0010311
VIT_10s0042g00050	GO:0016844;GO:0042432;GO:0016114
VIT_08s0058g00310	GO:0006355
VIT_19s0014g03250	GO:0004553;GO:0005975
VIT_04s0008g02820	GO:0008152;GO:0016758;GO:0031227
VIT_07s0104g00190	GO:0006508;GO:0004190
VIT_11s0016g04460	GO:0003824;GO:0006596
VIT_07s0129g00340	GO:0006355
VIT_02s0025g03370	GO:0010098;GO:0010103;GO:0005524;GO:0010229;GO:0004672;GO:0006468
VIT_02s0012g02820	GO:0016705;GO:0020037;GO:0005506;GO:0004497;GO:0055114
VIT_00s1322g00010	GO:0005874;GO:0006184;GO:0005200;GO:0005737;GO:0003924;GO:0051258;GO:0007017;GO:0005525
VIT_16s0050g02660	GO:0000287;GO:0016310;GO:0004743;GO:0006094;GO:0006096;GO:0030955;GO:0015976;GO:0006144
VIT_11s0118g00220	GO:0006821;GO:0034220;GO:0030554;GO:0016021;GO:0005247;GO:0044070
VIT_12s0059g02160	GO:0005774;GO:0016021;GO:0015238;GO:0015297;GO:0006855
VIT_13s0073g00490	GO:0005506;GO:0004721;GO:0006470;GO:0030145
VIT_16s0098g01610	GO:0005840;GO:0006446;GO:0003743
VIT_07s0289g00020	GO:0009055;GO:0006118;GO:0005739;GO:0051536;GO:0009507
VIT_01s0026g02580	GO:0003677;GO:0006355
VIT_06s0004g02810	GO:0035196;GO:0070919;GO:0003725
VIT_03s0038g02790	GO:0042254;GO:0015934;GO:0006412;GO:0005739;GO:0016740;GO:0003735;GO:0019843;GO:0009507
VIT_04s0044g00390	GO:0016020
VIT_12s0059g00450	GO:0003677;GO:0003917;GO:0003918;GO:0006200;GO:0005694;GO:0006265
VIT_18s0041g00640	GO:0006857;GO:0016021;GO:0005215
VIT_13s0019g03240	GO:0016020;GO:0016192
VIT_19s0014g04930	GO:0000287;GO:0034004;GO:0052577;GO:0016114;GO:0005737
VIT_05s0062g00590	GO:0008152;GO:0016758
VIT_08s0056g00030	GO:0034432;GO:0008893;GO:0006144;GO:0006753
VIT_08s0007g05920	GO:0009252;GO:0016021;GO:0000271;GO:0005886;GO:0006629;GO:0008963
VIT_14s0108g01560	GO:0005975;GO:0008184;GO:0030170
VIT_17s0000g08290	GO:0003677;GO:0010067;GO:0010087;GO:0045893
VIT_06s0080g00100	GO:0080019;GO:0010025;GO:0055114
VIT_08s0007g06370	GO:0003677;GO:0008152;GO:0005524;GO:0000785;GO:0048451;GO:0004386;GO:0042742;GO:0009910;GO:0046686;GO:0005618;GO:0003682
VIT_01s0026g01190	GO:0005886
VIT_06s0004g07270	GO:0008152;GO:0016758
VIT_04s0008g04980	GO:0015701;GO:0006821;GO:0005452;GO:0016021
VIT_07s0005g06090	GO:0005576;GO:0009405
VIT_13s0158g00190	GO:0043531;GO:0006952
VIT_15s0048g00640	GO:0006094;GO:0006096;GO:0044262;GO:0055114;GO:0009737;GO:0006534;GO:0005829;GO:0004459;GO:0009651;GO:0005886
VIT_07s0031g01070	GO:0005507;GO:0005576;GO:0055114;GO:0016491
VIT_07s0129g00960	GO:0004674;GO:0005524;GO:0009069;GO:0006468
VIT_03s0017g00310	GO:0015074;GO:0003964;GO:0003723;GO:0004523;GO:0090502;GO:0051252;GO:0006278
VIT_04s0008g00210	GO:0000160;GO:0004871
VIT_08s0058g00840	GO:0001709;GO:0016607;GO:0007267;GO:0008380;GO:0009560
VIT_00s0259g00160	GO:0006633
VIT_01s0137g00620	GO:0005768;GO:0005802
VIT_15s0021g01850	GO:0006457;GO:0003755;GO:0031977;GO:0000413;GO:0010207;GO:0055114;GO:0016491
VIT_10s0071g00570	GO:0046872
VIT_03s0038g00870	GO:0046872;GO:0017150;GO:0002943;GO:0050660;GO:0055114
VIT_15s0048g01250	GO:0005634;GO:0003677;GO:0005667;GO:0006355;GO:0045449;GO:0003700;GO:0046983
VIT_02s0033g00990	GO:0042254;GO:0006412;GO:0003735;GO:0015935;GO:0019843;GO:0009507
VIT_06s0004g06010	GO:0043484;GO:0009644;GO:0000166;GO:0003676
VIT_18s0001g06090	GO:0008152;GO:0016758
VIT_00s2178g00010	GO:0043531;GO:0006952
VIT_15s0046g00220	GO:0005886
VIT_03s0091g00100	GO:0071732;GO:0016310;GO:0046522;GO:0042802;GO:0005829;GO:0071369;GO:0071281;GO:0009086
VIT_15s0046g00950	GO:0050832;GO:0009846;GO:0006623;GO:0000407;GO:0000045
VIT_10s0003g05260	GO:0045735;GO:0005576;GO:0030145
VIT_01s0011g06060	GO:0005622;GO:0008270
VIT_16s0100g00600	GO:0005783;GO:0020037;GO:0005506;GO:0080014;GO:0055114;GO:0048364;GO:0016705;GO:0080003
VIT_06s0004g02370	GO:0009506;GO:0005794;GO:0005829;GO:0003824;GO:0044237;GO:0005886;GO:0050662
VIT_14s0030g01810	GO:0042254;GO:0005618;GO:0009506;GO:0005730;GO:0006412;GO:0022627;GO:0003735;GO:0005886;GO:0009507
VIT_00s0203g00210	GO:0005622;GO:0008270
VIT_10s0003g00500	GO:0048578;GO:0043565;GO:0045893
VIT_19s0015g02120	GO:0015074;GO:0003964;GO:0003723;GO:0004523;GO:0090502;GO:0051252;GO:0006278
VIT_17s0000g05980	GO:0046872;GO:0005938;GO:0032065;GO:0005543
VIT_19s0014g00400	GO:0005840;GO:0042254;GO:0006412;GO:0003735;GO:0009941;GO:0009579;GO:0009570
VIT_10s0003g02920	GO:0004674;GO:0005524;GO:0009069;GO:0016021;GO:0006468
VIT_05s0077g00230	GO:0005874;GO:0006184;GO:0005200;GO:0005737;GO:0003924;GO:0051258;GO:0007017;GO:0005525
VIT_01s0011g02150	GO:0031977;GO:0046686;GO:0009533;GO:0009941;GO:0006461
VIT_02s0025g03110	GO:0008270;GO:0055114;GO:0016491
VIT_00s0577g00030	GO:1902600;GO:0006885;GO:0016021;GO:0015299
VIT_18s0001g08240	GO:0010051;GO:0004674;GO:0005524;GO:0009069;GO:0016021;GO:0006468
VIT_15s0024g01930	GO:0031011
VIT_13s0047g00850	GO:0003723;GO:0004809;GO:0030488;GO:0009536
VIT_04s0023g02880	GO:0005634;GO:0009416;GO:0045893;GO:0005667;GO:0008270;GO:0043565;GO:0003700;GO:0045449
VIT_11s0052g00280	GO:0051861;GO:0006812;GO:0008219;GO:0046836;GO:0005737;GO:0009816;GO:0009751;GO:0017089;GO:0010175;GO:0015791;GO:0015844
VIT_08s0007g04330	GO:0006457;GO:0003755;GO:0005524;GO:0030247;GO:0009069;GO:0006468;GO:0004674;GO:0000413
VIT_05s0020g04350	GO:0070588;GO:0008152;GO:0005524;GO:0005388;GO:0016021;GO:0016529
VIT_10s0042g00370	GO:0043531;GO:0005524;GO:0008152;GO:0006952;GO:0017111
VIT_11s0016g02140	GO:0005634;GO:0009414;GO:0006355;GO:0010371;GO:0050826;GO:0009408;GO:0016049;GO:0048510;GO:0005667;GO:0009651;GO:0043565;GO:0045449;GO:0003700
VIT_00s1261g00010	GO:0043531;GO:0005524;GO:0008152;GO:0006952;GO:0017111
VIT_08s0058g00320	GO:0008641;GO:0005524;GO:0006464;GO:0016874
VIT_16s0100g00800	GO:0009058;GO:0016747
VIT_16s0039g02880	GO:0015074;GO:0003676
VIT_15s0048g02230	GO:0008152;GO:0009506;GO:0016787
VIT_10s0042g01130	GO:0008270;GO:0003676
VIT_12s0059g01600	GO:0008915;GO:2001289;GO:0009245
VIT_09s0002g03440	GO:0004674;GO:0005524;GO:0009069;GO:0006468
VIT_00s2376g00010	GO:0005509;GO:0050660;GO:0055114;GO:0016491
VIT_19s0027g00760	GO:0005840;GO:0006184;GO:0006448;GO:0003746;GO:0005525;GO:0003924
VIT_10s0116g00130	GO:0005768;GO:0005802
VIT_07s0005g01970	GO:0009644;GO:0009414;GO:0009409;GO:0009651;GO:0047216;GO:0006012;GO:0009408;GO:0042542;GO:0009737
VIT_19s0014g02010	GO:0008152;GO:0016758
VIT_00s0372g00060	GO:0000287;GO:0008152;GO:0010333
VIT_00s0490g00010	GO:0005840;GO:0043022;GO:0003746;GO:0045905;GO:0008612;GO:0006446;GO:0003743;GO:0006452;GO:0045901
VIT_19s0085g00260	GO:0008152;GO:0005829;GO:0004792;GO:0009507;GO:0009793
VIT_14s0006g02320	GO:0016602;GO:0006355;GO:0046982;GO:0043565;GO:0045449;GO:0003700
VIT_02s0012g01850	GO:0006886;GO:0009705;GO:0005484;GO:0009959;GO:0010118;GO:0009660;GO:0016192
VIT_14s0171g00390	GO:0016021
VIT_06s0009g01640	GO:0005524;GO:0004672;GO:0016021;GO:0006468;GO:0005886
VIT_18s0001g06810	GO:0009507
VIT_09s0054g01340	GO:0008152;GO:0016866
VIT_02s0025g03170	GO:0005634;GO:0003677;GO:0005667;GO:0006355;GO:0045449;GO:0003700
VIT_02s0012g00870	GO:0000166;GO:0008270;GO:0003676
VIT_00s0516g00020	GO:0016020;GO:0009506;GO:0006184;GO:0042538;GO:0003924;GO:0005768;GO:0005509;GO:0006897;GO:0005525;GO:0032456
VIT_18s0001g04540	GO:0010508
VIT_13s0067g01320	GO:0006490;GO:0016757;GO:0006970;GO:0006487;GO:0009737;GO:0009832;GO:0046983;GO:0003676
VIT_14s0066g02290	GO:0055085;GO:0005524;GO:0006200;GO:0042626;GO:0016021
VIT_17s0000g09670	GO:0008152;GO:0000166;GO:0003824;GO:0003676
VIT_01s0011g01690	GO:0005829;GO:0008270
VIT_13s0047g00330	GO:0008270
VIT_10s0523g00020	GO:1900424;GO:0035335;GO:0004725;GO:0006570
VIT_11s0078g00280	GO:0015074;GO:0008270;GO:0003676
VIT_07s0104g00260	GO:0005829
VIT_17s0053g00430	GO:0046872;GO:0043087
VIT_04s0043g00920	GO:0016831;GO:0006520;GO:0030170
VIT_03s0091g00690	GO:0045892;GO:0009414;GO:2000280;GO:0009416;GO:0042538;GO:0009737;GO:0055062;GO:0046872;GO:0010200;GO:0043565;GO:0009793
VIT_08s0007g01900	GO:0006857;GO:0016021;GO:0005215
VIT_18s0001g13340	GO:0019497;GO:0016036;GO:0046872;GO:0009505;GO:0006771;GO:0005829;GO:0003993;GO:0016311
VIT_14s0171g00160	GO:0016310;GO:0005524;GO:0006139;GO:0019205
VIT_14s0081g00710	GO:0009570
VIT_15s0021g01160	GO:0000166;GO:0003676
VIT_13s0064g00100	GO:0043531;GO:0006952
VIT_19s0090g00230	GO:0019497;GO:0046872;GO:0006771;GO:0003993;GO:0016311
VIT_00s1372g00020	GO:0009555;GO:0009506;GO:0009860;GO:0005773;GO:0005829;GO:0007264;GO:0005525;GO:0015031;GO:0005886
VIT_16s0039g01390	GO:0006531;GO:0005524;GO:0003676;GO:0006522;GO:0008270;GO:0005739;GO:0070143;GO:0004813
VIT_07s0005g04400	GO:0015979;GO:0009654
VIT_14s0030g01270	GO:0016020;GO:0009506
VIT_15s0048g02200	GO:0005783;GO:0008171;GO:0006479;GO:0008276
VIT_06s0009g00340	GO:0000166
VIT_14s0108g00110	GO:0006508;GO:0004185
VIT_18s0001g13610	GO:0009395;GO:0055091;GO:0055089;GO:0070328;GO:0042967;GO:0004623;GO:0042171
VIT_02s0236g00110	GO:0016787;GO:0008152
VIT_06s0009g03190	GO:0046686;GO:0009536;GO:0034635;GO:0002229
VIT_13s0101g00470	GO:0022627
VIT_09s0018g00310	GO:0055085;GO:0005524;GO:0006200;GO:0042626;GO:0016021
VIT_02s0012g02360	GO:0016705;GO:0020037;GO:0005506;GO:0004497;GO:0055114
VIT_05s0094g01140	GO:0008270;GO:0055114;GO:0016491
VIT_01s0011g04010	GO:0006541;GO:0016787;GO:2000032
VIT_16s0022g00360	GO:0007165;GO:0005524;GO:0004674;GO:0009069;GO:0006468;GO:0016021
VIT_12s0059g01190	GO:0005634;GO:0005667;GO:0006355;GO:0043565;GO:0045449;GO:0003700
VIT_19s0014g03960	GO:0005622;GO:0008270
VIT_07s0031g02040	GO:0003676
VIT_01s0137g00240	GO:0046872;GO:0045490;GO:0030570
VIT_00s2191g00010	GO:0019139;GO:0008762;GO:0009690;GO:0006040;GO:0008131;GO:0050660;GO:0055114
VIT_05s0020g00760	GO:0007165;GO:0005524;GO:0042803;GO:0046777;GO:0009927
VIT_11s0103g00010	GO:0055085;GO:0009651;GO:0006812;GO:0008324
VIT_02s0025g00330	GO:0005524;GO:0009409;GO:0050660;GO:0048354;GO:0055114;GO:0046686;GO:0005739;GO:0010319;GO:0016491;GO:0009570
VIT_07s0005g01430	GO:0005634;GO:0003677;GO:0005524;GO:0006270;GO:0005737;GO:0032508;GO:0042555;GO:0003678;GO:0005657
VIT_12s0057g01210	GO:0009506;GO:0005886
VIT_02s0025g02620	GO:0010143;GO:0016787;GO:0006970;GO:0010115;GO:0048196
VIT_11s0016g02400	GO:1902600;GO:0006885;GO:0016021;GO:0015299
VIT_18s0122g00030	GO:0003723
VIT_03s0038g00680	GO:0005768;GO:0005802
VIT_09s0054g00210	GO:0016020;GO:0022625;GO:0009507
VIT_00s0279g00040	GO:0003677;GO:0006281;GO:0005622;GO:0090305;GO:0004519
VIT_13s0156g00450	GO:0043531;GO:0006952
VIT_17s0000g09030	GO:0043531
VIT_00s0264g00060	GO:0033743;GO:0005886;GO:0055114
VIT_00s0250g00080	GO:0007264;GO:0005525
VIT_11s0052g01490	GO:0003677;GO:0000785;GO:0003682
VIT_16s0098g00200	GO:0004674;GO:0005524;GO:0009069;GO:0006468
VIT_03s0063g01860	GO:0016829;GO:0016705;GO:0020037;GO:0005506;GO:0004497;GO:0055114
VIT_00s0522g00020	GO:0000287;GO:0008152;GO:0010333
VIT_00s0270g00100	GO:0017183;GO:0005737
VIT_16s0013g02140	GO:0003899;GO:0003677;GO:0005730;GO:0006144;GO:0006206;GO:0005666;GO:0006383
VIT_13s0074g00650	GO:0031047
VIT_03s0091g00530	GO:0048653;GO:0005634;GO:0060772;GO:0034089;GO:0042967;GO:0048364;GO:0000070;GO:0009790;GO:0009553;GO:0000724;GO:0016407
VIT_00s2770g00010	GO:0005524;GO:0016998;GO:0009069;GO:0006468;GO:0006032;GO:0004674;GO:0004568;GO:0005975
VIT_18s0001g03550	GO:0006777;GO:0018315;GO:0000166;GO:0005829;GO:0009734;GO:0030366;GO:0019008
VIT_07s0151g01010	GO:0005681;GO:0008380
VIT_08s0007g07500	GO:0005634;GO:0008270;GO:0035064;GO:0016568
VIT_17s0000g06610	GO:0006508;GO:0006200;GO:0008270;GO:0004176;GO:0006510
VIT_04s0023g02060	GO:0005747
VIT_14s0066g01790	GO:0009651;GO:0009739;GO:2000377;GO:0005886;GO:0009737
VIT_00s0282g00060	GO:0006508;GO:0008234
VIT_04s0008g02370	GO:0030554
VIT_18s0072g00370	GO:0006011;GO:0005982;GO:0005985;GO:0016760;GO:0030244;GO:0016021;GO:0008270;GO:0005886
VIT_18s0001g05500	GO:0003723
VIT_14s0036g00970	GO:0045298;GO:0005634;GO:0043622;GO:0005737;GO:0045454;GO:0000280;GO:0051211;GO:0048487;GO:0007000
VIT_05s0020g00630	GO:0003677;GO:0005634
VIT_08s0058g00410	GO:0006879;GO:0006826;GO:0008199
VIT_00s0160g00150	GO:0005634;GO:0006281;GO:0000785;GO:0004518
VIT_08s0007g07250	GO:0005634;GO:0003677;GO:0005667;GO:0006355;GO:0045449;GO:0003700
VIT_05s0077g01570	GO:0006952;GO:0009607
VIT_12s0059g00220	GO:0016787;GO:0008152
VIT_08s0040g03250	GO:0000287;GO:0005634;GO:0003677;GO:0005524;GO:0042802;GO:0003918;GO:0005694;GO:0009330;GO:0006200;GO:0006265;GO:0009957
VIT_14s0083g01120	GO:0008081;GO:0006629
VIT_09s0002g07120	GO:0003999;GO:0006168;GO:0009116;GO:0005737
VIT_19s0015g00670	GO:0016567;GO:0004842;GO:0016874
VIT_17s0000g01760	GO:0004553;GO:0005975
VIT_07s0104g01060	GO:0005730;GO:0009561;GO:0006364
VIT_06s0004g01630	GO:0042752
VIT_00s2574g00010	GO:0005794;GO:0005739;GO:0005886;GO:0015031
VIT_19s0085g00700	GO:0004674;GO:0005524;GO:0009069;GO:0006468
VIT_19s0014g01720	GO:0055085;GO:0005509;GO:0016021
VIT_05s0102g00700	GO:0003723
VIT_11s0016g02280	GO:0048046;GO:0005524;GO:0006546;GO:0006566;GO:0009534;GO:0055114;GO:0006563;GO:0004375;GO:0046686;GO:0009941;GO:0030170;GO:0009570
VIT_15s0046g00040	GO:0005783;GO:0046872;GO:0008152;GO:0005524;GO:0019829;GO:0016021;GO:0006812
VIT_04s0043g00090	GO:0070588;GO:0046872;GO:0008152;GO:0005524;GO:0005388;GO:0016021;GO:0005516;GO:0005886;GO:0016529
VIT_18s0122g00160	GO:0046872;GO:0008152;GO:0005739;GO:0003824;GO:0009570;GO:0009793
VIT_09s0018g01990	GO:0008152;GO:0016758
VIT_01s0011g06380	GO:0005667;GO:0006355;GO:0043565;GO:0050793;GO:0045449;GO:0009723;GO:0003700
VIT_15s0046g00490	GO:0004144;GO:0042967;GO:0045017
VIT_00s0187g00290	GO:0051087
VIT_14s0081g00630	GO:0023014;GO:0018106;GO:0051740;GO:0005524;GO:0009873;GO:0035556;GO:0000155;GO:0005789;GO:0045449;GO:0000156;GO:0009365
VIT_05s0094g01560	GO:0004674;GO:0005524;GO:0009069;GO:0006468
VIT_14s0030g01820	GO:0005783;GO:0005794
VIT_04s0043g00900	GO:0016831;GO:0006520;GO:0030170
VIT_01s0010g02610	GO:0005886
VIT_03s0017g00550	GO:0043562;GO:0006212;GO:0005829;GO:0016810
VIT_14s0083g01150	GO:0009825;GO:0009505;GO:0010215;GO:0009651;GO:0046658;GO:0009930
VIT_01s0011g00960	GO:0043531;GO:0006952
VIT_10s0116g00710	GO:0009094;GO:0006571;GO:0000162;GO:0004834
VIT_08s0007g04830	GO:0003677;GO:0010200;GO:0000785;GO:0003682
VIT_03s0038g04170	GO:0030246;GO:0004674;GO:0005524;GO:0009069;GO:0006468
VIT_11s0016g02880	GO:0003677;GO:0006355
VIT_13s0047g00950	GO:0043531;GO:0006952
VIT_07s0031g01670	GO:0016705;GO:0020037;GO:0005506;GO:0004497;GO:0055114
VIT_01s0011g03480	GO:0005829;GO:0003824;GO:0080110;GO:0050662
VIT_02s0025g01640	GO:0005509
VIT_17s0000g03080	GO:0043531;GO:0006952
VIT_18s0041g00430	GO:0006810;GO:0002020;GO:0048046;GO:0009506;GO:0009860;GO:0005773;GO:0005794;GO:0016021;GO:0005886;GO:0009507
VIT_07s0005g01440	GO:0000145;GO:0006893
VIT_12s0142g00360	GO:0005634;GO:0003677;GO:0005667;GO:0006355;GO:0045449;GO:0003700;GO:0046983
VIT_06s0009g02790	GO:0016812;GO:0005737;GO:0006208
VIT_00s1569g00020	GO:0009705;GO:0005509;GO:0055075;GO:0022626
VIT_14s0068g00070	GO:0004674;GO:0005524;GO:0009069;GO:0006468
VIT_14s0171g00030	GO:0006486;GO:0005794;GO:0016021;GO:0008378
VIT_19s0140g00270	GO:0015940;GO:0009097;GO:0004455;GO:0055114;GO:0005773;GO:0009099;GO:0009098;GO:0046872;GO:0050662
VIT_12s0035g00680	GO:0000166;GO:0004672
VIT_16s0100g01190	GO:0009811;GO:0009809;GO:0006952;GO:0050350;GO:0005737;GO:0009805
VIT_17s0000g08050	GO:0005216;GO:0034220;GO:0016021
VIT_16s0039g00730	GO:0005634;GO:0006260
VIT_13s0067g01670	GO:0005198
VIT_14s0030g01850	GO:0003723;GO:0009982;GO:0001522
VIT_16s0098g00520	GO:0015074;GO:0008270;GO:0003676
VIT_14s0066g00480	GO:0000166;GO:0005829;GO:0003676
VIT_02s0025g01990	GO:0008270
VIT_06s0004g04270	GO:0005634;GO:0003677;GO:0046982;GO:0006334;GO:0000786
VIT_17s0000g05110	GO:0016705;GO:0020037;GO:0005506;GO:0004497;GO:0055114
VIT_04s0008g00150	GO:0003677;GO:0006355;GO:0010016
VIT_01s0127g00600	GO:0047134;GO:0055114;GO:0045454
VIT_00s0184g00050	GO:0006886;GO:0005783;GO:0016021
VIT_03s0180g00210	GO:0003677;GO:0000785;GO:0009753;GO:0009723;GO:0009737;GO:0009751;GO:0046686;GO:0010200;GO:0003682
VIT_15s0024g01960	GO:0003899;GO:0003677;GO:0005730;GO:0006144;GO:0006206;GO:0006351;GO:0009507
VIT_15s0046g01900	GO:0016021;GO:0055114;GO:0016491
VIT_17s0000g06000	GO:0046983
VIT_00s0346g00090	GO:0008270;GO:0055114;GO:0016491
VIT_00s0286g00030	GO:0004674;GO:0005524;GO:0009069;GO:0006468;GO:0048544
VIT_15s0048g00490	GO:0046872;GO:0006508;GO:0005829;GO:0070084;GO:0070006
VIT_19s0014g02070	GO:0035252;GO:0071368;GO:0016758;GO:1901038;GO:0009718;GO:0071395
VIT_04s0023g00850	GO:0005840;GO:0042254;GO:0006412;GO:0003735;GO:0008097
VIT_14s0030g00180	GO:0008381;GO:0034220;GO:0016021
VIT_02s0033g01380	GO:0046872;GO:0016021;GO:0006118;GO:0070469;GO:0055114;GO:0009916
VIT_00s0183g00140	GO:0006099;GO:0004471;GO:0015976;GO:0006090;GO:0005488;GO:0006108
VIT_03s0038g02620	GO:0003676
VIT_05s0020g02690	GO:0046872;GO:0005618;GO:0009506;GO:0030001
VIT_14s0006g02700	GO:0008375;GO:0016020;GO:0008152
VIT_06s0009g02520	GO:0005663;GO:0005524;GO:0003689;GO:0006260;GO:0006200;GO:0042575
VIT_00s0332g00130	GO:0016020;GO:0015232;GO:0005739;GO:0015886;GO:0008535
VIT_06s0004g05090	GO:0016020;GO:0005634;GO:0046873;GO:0055085;GO:0009414;GO:0030001;GO:0005737;GO:0009737;GO:0004842;GO:0010200;GO:0008270;GO:0051865
VIT_16s0039g00550	GO:0015986;GO:0005753;GO:0008270;GO:0005886;GO:0050897;GO:0009507;GO:0046933
VIT_18s0117g00360	GO:0043531;GO:0008152;GO:0007165;GO:0005524;GO:0006952;GO:0017111
VIT_18s0041g02150	GO:0016788;GO:0006629
VIT_04s0008g01660	GO:0055085;GO:0016021
VIT_14s0006g01410	GO:0046835;GO:0006098;GO:0004747;GO:0006014;GO:0009570
VIT_11s0037g00590	GO:0008152;GO:0016747
VIT_09s0002g06010	GO:0016787;GO:0008152
VIT_13s0067g03380	GO:0046872
VIT_13s0106g00820	GO:0009506;GO:0005794;GO:0016021;GO:0005773
VIT_13s0074g00680	GO:0016020;GO:0005524;GO:0006200;GO:0016887
VIT_00s0616g00020	GO:0016020;GO:0005840;GO:0042254;GO:0006412;GO:0003735;GO:0009941;GO:0009570
VIT_14s0060g01920	GO:0003723;GO:0005829
VIT_00s0287g00080	GO:0005198
VIT_19s0014g03530	GO:0016020;GO:0017004;GO:0055114
VIT_09s0002g03220	GO:0009611;GO:0003993;GO:0042538;GO:0046688;GO:0005773;GO:0019497;GO:0006979;GO:0006771;GO:0005667;GO:0016311;GO:0008134;GO:0002213;GO:0022626
VIT_06s0009g02770	GO:0000166;GO:0003676
VIT_17s0000g04750	GO:0008152;GO:0016758
VIT_17s0000g07910	GO:0016020
VIT_02s0025g01620	GO:0016788;GO:0006629
VIT_07s0005g03800	GO:0006355;GO:0009658;GO:0042644
VIT_11s0016g03870	GO:0004252;GO:0006508;GO:0005794;GO:0042538
VIT_15s0048g00680	GO:0005524;GO:0004672;GO:0016021;GO:0006468
VIT_13s0074g00150	GO:0016746;GO:0008152
VIT_17s0000g07940	GO:0005634;GO:0009414;GO:0006355;GO:0010371;GO:0050826;GO:0009408;GO:0016049;GO:0048510;GO:0005667;GO:0009651;GO:0043565;GO:0045449;GO:0003700
VIT_06s0004g03830	GO:0006032;GO:0016998;GO:0004568;GO:0005975
VIT_01s0150g00250	GO:0006857;GO:0016021;GO:0005215
VIT_00s1380g00020	GO:0000287;GO:0016020;GO:0034059;GO:0008152;GO:0005829;GO:0003824;GO:0030976
VIT_13s0019g04230	GO:0055085;GO:0016820;GO:0005829;GO:0005794;GO:0016471;GO:0015992;GO:0005886
VIT_06s0009g02490	GO:0006807;GO:0048554;GO:0016151
VIT_03s0038g03180	GO:0050661;GO:0004499;GO:0050660;GO:0055114
VIT_08s0058g01300	GO:0005634;GO:0003677;GO:0010030;GO:0006355;GO:0008270;GO:2000034
VIT_02s0154g00390	GO:0006914
VIT_16s0022g00990	GO:0000287;GO:0015940;GO:0050660;GO:0009097;GO:0003984;GO:0009099;GO:0005948;GO:0009098;GO:0030976
VIT_10s0116g01280	GO:0006886;GO:0005783;GO:0016021
VIT_01s0011g04020	GO:0005886
VIT_08s0007g06790	GO:0005794;GO:0016021
VIT_15s0046g01830	GO:0004674;GO:0005524;GO:0009555;GO:0009069;GO:0006468
VIT_12s0142g00540	GO:0003866;GO:0009094;GO:0009423;GO:0006571;GO:0000162;GO:0018920;GO:0009635;GO:0005829;GO:0009570
VIT_06s0009g02320	GO:0006694;GO:0016310;GO:0005524;GO:0016114;GO:0050515
VIT_02s0033g00730	GO:0005730;GO:0009507
VIT_00s0425g00030	GO:0004674;GO:0005524;GO:0009069;GO:0006468
VIT_13s0019g04410	GO:0005774;GO:0009505;GO:0018279;GO:0008250;GO:0004579;GO:0016021;GO:0005886
VIT_18s0001g13390	GO:0008234;GO:0006508;GO:0005773
VIT_08s0007g08100	GO:0003899;GO:0003677;GO:0005730;GO:0006144;GO:0008270;GO:0006206;GO:0006351
VIT_18s0001g13400	GO:0008234;GO:0006508;GO:0005773
VIT_04s0008g05300	GO:0005768;GO:0016021;GO:0005802
VIT_13s0019g02530	GO:0004252;GO:0006508
VIT_13s0067g02280	GO:0016597;GO:0008152;GO:0046983
VIT_19s0177g00140	GO:0009409;GO:0052837;GO:0042803;GO:0009579;GO:0009228;GO:0005829;GO:0008270;GO:0009941;GO:0010319;GO:0006974;GO:0009570
VIT_07s0141g00810	GO:0008270;GO:0003676
VIT_19s0015g02220	GO:0046872;GO:0008152;GO:0016787
VIT_15s0048g02400	GO:0004674;GO:0005524;GO:0009069;GO:0006468
VIT_08s0007g07000	GO:0005618
VIT_19s0014g03970	GO:0005509
VIT_17s0119g00260	GO:0009611;GO:0006857;GO:0016021;GO:0009753;GO:0005215
VIT_13s0067g03770	GO:0000287;GO:0016114;GO:0010333
VIT_00s0125g00320	GO:0000502;GO:0005829;GO:0042176;GO:0030234;GO:0050790;GO:0005886
VIT_05s0049g00390	GO:0009506;GO:0010439;GO:0016706;GO:0055114
VIT_09s0002g00620	GO:0005730;GO:0010197
VIT_00s0370g00070	GO:0008152;GO:0003824
VIT_02s0025g05100	GO:0003677
VIT_00s2520g00010	GO:0019139;GO:0008762;GO:0009690;GO:0006040;GO:0008131;GO:0050660;GO:0055114
VIT_00s2364g00010	GO:0000151;GO:0008270;GO:0016567;GO:0004842
VIT_05s0094g01630	GO:0016787;GO:0008152
VIT_01s0026g02650	GO:0003723
VIT_12s0057g01550	GO:0009570
VIT_08s0007g08050	GO:0006508;GO:0008236
VIT_05s0094g01650	GO:0005886
VIT_06s0004g01100	GO:0009535;GO:0009561;GO:0051082;GO:0031072
VIT_10s0003g05180	GO:0005524;GO:0005509;GO:0004672;GO:0030247;GO:0006468
VIT_17s0000g07280	GO:0004407;GO:0006807;GO:0045604;GO:0000118;GO:0005737;GO:0016575;GO:0010053
VIT_18s0001g01020	GO:0010255;GO:0051015;GO:0046034;GO:0051693;GO:0005524;GO:0009506;GO:0046686;GO:0015991;GO:0016820;GO:0051017;GO:0005794;GO:0005886;GO:0033180;GO:0009507
VIT_15s0045g01150	GO:0046872;GO:0009790;GO:0030001
VIT_19s0014g00390	GO:0005634;GO:0005667;GO:0006355;GO:0008270;GO:0045449;GO:0003700
VIT_07s0129g01050	GO:1901700;GO:0009719;GO:0003677;GO:0000785;GO:0003682;GO:0010033
VIT_13s0074g00080	GO:0016844;GO:0042432;GO:0016114
VIT_04s0023g02740	GO:0005768;GO:0005524;GO:0009626;GO:0031935;GO:0009816
VIT_13s0019g03510	GO:0046872
VIT_16s0050g01580	GO:0008152;GO:0016758
VIT_16s0039g00010	GO:0009611;GO:0015748;GO:0005524;GO:0009897;GO:0015416;GO:0009737;GO:0080051;GO:0009651;GO:0006200;GO:0015716
VIT_05s0020g02620	GO:0000166;GO:0003676
VIT_06s0004g06340	GO:0045892;GO:0010181;GO:0005886;GO:0055114;GO:0016491
VIT_12s0028g03510	GO:0004674;GO:0005524;GO:0009069;GO:0006468;GO:0048544
VIT_04s0008g04480	GO:0008270
VIT_00s1194g00010	GO:0005524;GO:0004672;GO:0006468
VIT_18s0001g06580	GO:0009055;GO:0005507;GO:0006118
VIT_04s0079g00700	GO:0003677;GO:0004674;GO:0005524;GO:0009069;GO:0006468;GO:0005886;GO:0046983
VIT_08s0007g08370	GO:0003723;GO:0009506;GO:0042254;GO:0005730;GO:0005618;GO:0006412;GO:0003735;GO:0022627;GO:0005886;GO:0009507
VIT_13s0019g01650	GO:0016020;GO:0009664;GO:0005618;GO:0005576
VIT_03s0063g01510	GO:0004805;GO:0005982;GO:0005992;GO:0005829;GO:0003825;GO:0005985;GO:0016311
VIT_18s0122g01420	GO:0005840;GO:0042254;GO:0006412;GO:0003735
VIT_03s0017g01620	GO:0043531;GO:0006952
VIT_09s0002g02630	GO:0009611;GO:0006807;GO:0010112;GO:0010179;GO:0005886
VIT_05s0094g01150	GO:0008270;GO:0055114;GO:0016491
VIT_07s0095g00680	GO:0009505;GO:0004674;GO:0005524;GO:0080167;GO:0009069;GO:0006468
VIT_18s0001g00470	GO:0009505;GO:0005507;GO:0055114;GO:0016491
VIT_13s0019g03940	GO:0005739
VIT_18s0122g00170	GO:0046274;GO:0048046;GO:0052716;GO:0005507;GO:0055114
VIT_09s0002g08340	GO:0000287;GO:0009055;GO:0009535;GO:0005524;GO:0006118;GO:0018298;GO:0055114;GO:0016021;GO:0051539;GO:0016168;GO:0015979;GO:0009522;GO:0016491
VIT_13s0019g04350	GO:0006508;GO:0008233
VIT_10s0003g05520	GO:0004252;GO:0005634;GO:0006508;GO:0070009;GO:0009507;GO:0005773
VIT_13s0067g00400	GO:0009094;GO:0006571;GO:0005950;GO:0000162;GO:0004049
VIT_09s0070g00500	GO:0008234;GO:0006511;GO:0036459
VIT_19s0014g01140	GO:0015074;GO:0016042;GO:0046486;GO:0004806;GO:0008270;GO:0003676
VIT_07s0005g03080	GO:0016020
VIT_04s0008g00840	GO:0008601;GO:0007165;GO:0050790;GO:0000159
VIT_08s0007g00730	GO:0032040;GO:0006364
VIT_01s0150g00130	GO:0009507
VIT_18s0001g00120	GO:0009788
VIT_07s0031g02550	GO:0016020;GO:0005524;GO:0006200;GO:0016887
VIT_09s0002g01380	GO:0003677;GO:0000785;GO:0003682
VIT_01s0011g03520	GO:0010223;GO:0009641;GO:0005730;GO:0008270;GO:0045893
VIT_07s0005g00670	GO:0005774
VIT_17s0000g02890	GO:0008168;GO:0032259
VIT_06s0009g02730	GO:0005634;GO:0005667;GO:0006355;GO:0043565;GO:0045449;GO:0009408;GO:0003700
VIT_03s0038g02390	GO:0006511;GO:0016881
VIT_03s0038g03040	GO:0004674;GO:0005524;GO:0016597;GO:0005829;GO:0009069;GO:0006468;GO:0009658
VIT_18s0001g10850	GO:0016020;GO:0071456;GO:0016042;GO:0051607;GO:0005737;GO:0046686;GO:0009626;GO:0016298;GO:0031408
VIT_00s0426g00050	GO:0009186;GO:0055114;GO:0016491
VIT_10s0116g00140	GO:0004252;GO:0006508;GO:0042335
VIT_01s0011g05610	GO:0009819;GO:0009737
VIT_19s0014g01900	GO:0006886;GO:0080119;GO:0030127;GO:0008270;GO:0006888
VIT_00s0160g00140	GO:0045298;GO:0007018;GO:0008152;GO:0005524;GO:0005874;GO:0010090;GO:0008017;GO:0005795;GO:0003777;GO:0005886;GO:0005871
VIT_13s0064g00270	GO:0003824;GO:0044237;GO:0050662
VIT_04s0043g00760	GO:0006493;GO:0016740
VIT_06s0004g01820	GO:0003677;GO:0008270
VIT_08s0217g00130	GO:0003677;GO:0006334;GO:0000786
VIT_16s0100g01250	GO:0004864;GO:0043666;GO:0043086;GO:0009966
VIT_12s0035g00720	GO:0015693;GO:0016020;GO:0015095
VIT_13s0019g00060	GO:0000287;GO:0008152;GO:0010333
VIT_19s0014g02970	GO:0009506;GO:0016021;GO:0005886
VIT_12s0134g00420	GO:0004674;GO:0009069;GO:0046777
VIT_17s0000g07980	GO:0000166;GO:0006144;GO:0003968;GO:0031379;GO:0003676;GO:0001172
VIT_18s0001g04560	GO:0000287;GO:0008152;GO:0010333
VIT_19s0085g00080	GO:0005524;GO:0006165;GO:0006241;GO:0042967;GO:0019706;GO:0004550;GO:0003676;GO:0008026;GO:0006228;GO:0005829;GO:0006144;GO:0006200;GO:0008270;GO:0006206;GO:0006183
VIT_11s0016g05240	GO:0005643;GO:0009507
VIT_12s0035g02010	GO:0005525
VIT_14s0108g01650	GO:0046872;GO:0006508;GO:0004222
VIT_03s0088g00780	GO:0005576
VIT_13s0019g04370	GO:0005975;GO:0016868
VIT_16s0022g01160	GO:0006635;GO:0003997;GO:0050660;GO:0006118;GO:0003995;GO:0005777;GO:0006637
VIT_02s0025g02730	GO:0008270;GO:0055114;GO:0016491
VIT_11s0016g01990	GO:0050832;GO:0009611;GO:0008219;GO:0009408;GO:0045893;GO:0009682;GO:0010200;GO:0010112;GO:2000031;GO:2000022;GO:0009625;GO:0031348
VIT_19s0085g00890	GO:0010089;GO:0003677;GO:0000785;GO:0003682;GO:0010088
VIT_18s0001g05710	GO:0016787;GO:0008152
VIT_04s0008g05530	GO:0008375;GO:0016020;GO:0008152
VIT_06s0004g06890	GO:0016021;GO:0071805;GO:0015079
VIT_05s0049g01770	GO:0005840;GO:0006446;GO:0005634;GO:0003743;GO:0005829;GO:0050687
VIT_11s0016g05290	GO:0031072;GO:0051082;GO:0009507
VIT_01s0011g01760	GO:0005634
VIT_12s0034g01170	GO:0006629
VIT_18s0001g10700	GO:0008152;GO:0003824
VIT_02s0025g02350	GO:0006351;GO:0005488
VIT_04s0008g07110	GO:0048046;GO:0006508;GO:0004190
VIT_07s0005g03230	GO:0005634;GO:0003677;GO:0005667;GO:0006355;GO:0045449;GO:0003700
VIT_03s0088g01140	GO:0006694;GO:0009611;GO:0050660;GO:0009753;GO:0055114;GO:0016021;GO:0016114;GO:0004506
VIT_04s0044g01860	GO:0055085;GO:0016021
VIT_14s0066g02250	GO:0005524;GO:0004672;GO:0016021;GO:0006468;GO:0005886;GO:0009507
VIT_01s0010g03750	GO:0006979;GO:0005783
VIT_01s0011g02990	GO:0003677;GO:0000077;GO:0006355;GO:0040020;GO:0010332
VIT_00s0214g00170	GO:0032502;GO:0005634;GO:0006325
VIT_07s0104g00160	GO:0005774;GO:0005829
VIT_06s0004g07180	GO:0003677;GO:0005524;GO:0006260
VIT_00s0505g00020	GO:0015074;GO:0003964;GO:0003723;GO:0004523;GO:0090502;GO:0051252;GO:0006278
VIT_05s0077g01150	GO:0005774;GO:0009817;GO:0004553;GO:0005618;GO:0002215;GO:0009651;GO:0005975
VIT_11s0016g00470	GO:0005982;GO:0009414;GO:0006970;GO:0009058;GO:0005829;GO:0016157;GO:0009749;GO:0005886;GO:0072708;GO:0009506;GO:0009409;GO:0005985;GO:0010555;GO:0009413;GO:0001666;GO:0005773;GO:0009744;GO:0046686
VIT_15s0046g00470	GO:0010051;GO:0009535;GO:0010091;GO:0043424;GO:0005829;GO:0005886;GO:0030276;GO:0009506;GO:0009504;GO:0006184;GO:0072583;GO:0009920;GO:0003924;GO:0005774;GO:0005525;GO:0009793
VIT_09s0002g09120	GO:0005634;GO:0003677;GO:0005667;GO:0006355;GO:0045449;GO:0003700
VIT_18s0001g13060	GO:0008270
VIT_05s0094g01170	GO:0016705;GO:0020037;GO:0005506;GO:0004497;GO:0055114
VIT_01s0137g00710	GO:0009505;GO:0006629;GO:0016788
VIT_17s0000g10090	GO:0016020;GO:0015854;GO:0055085;GO:0005345;GO:0015853
VIT_18s0001g13550	GO:0008270;GO:0003676
VIT_18s0001g10370	GO:0008270
VIT_08s0032g00290	GO:0000166;GO:0003676
VIT_13s0019g03200	GO:0009751;GO:0003677;GO:0000785;GO:0003682
VIT_02s0025g00510	GO:0043069;GO:0052542;GO:0009723;GO:0055114;GO:0002679;GO:0006979;GO:0006804;GO:0033500;GO:0007231;GO:0050664;GO:0005509;GO:0004601;GO:0016021;GO:0010119;GO:0050665
VIT_06s0009g01990	GO:0008152;GO:0016758
VIT_03s0063g02680	GO:0003677;GO:0005634;GO:0000785;GO:0003682
VIT_04s0008g04840	GO:0015074;GO:0008270;GO:0003676
VIT_02s0025g02010	GO:0043248;GO:0009733;GO:0048825;GO:0005838;GO:0051788;GO:0009408;GO:0009647;GO:0009908;GO:0048528;GO:0043161;GO:0005829;GO:0009735;GO:0009941;GO:0031540
VIT_04s0008g04270	GO:0008601;GO:0007165;GO:0050790;GO:0000159
VIT_12s0142g00570	GO:0043531;GO:0006952
VIT_06s0009g03550	GO:0046872;GO:0005938;GO:0032065;GO:0005886;GO:0005543
VIT_01s0011g01460	GO:0042720;GO:0009409;GO:0004643;GO:0006144;GO:0006164;GO:0010319;GO:0009570;GO:0003937
VIT_00s0684g00030	GO:0006979;GO:0009611;GO:0009753;GO:0007568
VIT_05s0124g00290	GO:0006810;GO:0016021
VIT_04s0023g01580	GO:0000166;GO:0003676
VIT_10s0003g04120	GO:0018258;GO:0030246;GO:0010405;GO:0035250;GO:0005794;GO:0016021
VIT_15s0048g02740	GO:0004674;GO:0007165;GO:0005524;GO:0009069;GO:0006468
VIT_08s0040g01630	GO:0043565
VIT_14s0083g00020	GO:0055085;GO:0016021;GO:0022891
VIT_06s0009g01020	GO:0046967;GO:0005829;GO:0005789
VIT_11s0052g01760	GO:0006508;GO:0008234
VIT_01s0127g00260	GO:0004775;GO:0005524;GO:0019643;GO:0042709
VIT_09s0002g07940	GO:0055085;GO:0009414;GO:0004427;GO:0006119;GO:0009705;GO:0009926;GO:0005794;GO:0009651;GO:0005739;GO:0009941;GO:0015992;GO:0048366;GO:0009678
VIT_07s0129g01040	GO:0070588;GO:0005524;GO:0006878;GO:0016529;GO:0009636;GO:0016021;GO:0009941;GO:0055069;GO:0071577;GO:0070574;GO:0005388;GO:0015633;GO:0015434;GO:0046872;GO:0006200;GO:0009642
VIT_01s0011g00840	GO:0005618
VIT_01s0011g06560	GO:0016021;GO:0071805;GO:0015079
VIT_01s0011g05100	GO:0006952;GO:0009607
VIT_04s0044g00210	GO:0048046;GO:0008270;GO:0055114;GO:0016491
VIT_14s0068g01970	GO:0005768;GO:0005802
VIT_18s0086g00200	GO:0004674;GO:0005524;GO:0009069;GO:0006468;GO:0048544
VIT_14s0006g03000	GO:0008152;GO:0016758;GO:0005789
VIT_06s0004g04030	GO:0046872;GO:0030001
VIT_08s0007g04160	GO:0006221;GO:0000785;GO:0046939;GO:0003682;GO:0033862;GO:0005737
VIT_01s0011g00290	GO:0015074;GO:0003676
VIT_09s0018g01840	GO:0070588;GO:0015369;GO:0006885;GO:0016021
VIT_16s0039g01780	GO:0005634;GO:0006260
VIT_01s0026g02770	GO:0003677;GO:0000785;GO:0003682
VIT_14s0219g00050	GO:0003677;GO:0000785;GO:0003682
VIT_13s0064g01210	GO:0003677;GO:0010200;GO:0008270
VIT_00s0878g00030	GO:0007264;GO:0005525;GO:0015031
VIT_15s0024g00900	GO:0004252;GO:0006508;GO:0009570
VIT_08s0040g00370	GO:0008270;GO:0016021;GO:0042967;GO:0019706
VIT_12s0035g00740	GO:0043531;GO:0006952
VIT_05s0049g00160	GO:0005634;GO:0005777;GO:0080026;GO:0048767;GO:0080024;GO:0005829;GO:0080167;GO:0009062;GO:0004165
VIT_10s0042g00410	GO:0006662;GO:0015035;GO:0006118;GO:0055114;GO:0008047;GO:0043085;GO:0045454
VIT_05s0049g01430	GO:0009561;GO:0009793
VIT_02s0025g02860	GO:0004252;GO:0006508
VIT_08s0040g01260	GO:0005768;GO:0005802
VIT_07s0130g00020	GO:0008270;GO:0055114;GO:0016491
VIT_18s0117g00140	GO:0005488
VIT_18s0001g08520	GO:0042218;GO:0042802;GO:0006417;GO:0071281;GO:0009735;GO:0016847;GO:0030170;GO:0006519
VIT_07s0031g02840	GO:0009395;GO:0006769;GO:0009611;GO:0003951;GO:0016310;GO:0007205;GO:0005524;GO:0046486;GO:0035556;GO:0048364;GO:0046497;GO:0004143;GO:0048366
VIT_00s0144g00220	GO:0043531;GO:0006952
VIT_01s0010g00560	GO:0003964;GO:0003723;GO:0006278;GO:0005886
VIT_18s0041g01710	GO:0044763
VIT_19s0014g04080	GO:0048544
VIT_09s0002g01630	GO:0016020;GO:0008270;GO:0005739
VIT_18s0001g03200	GO:0006810;GO:0016021
VIT_01s0011g04980	GO:1902358;GO:0016021;GO:0008271
VIT_17s0000g00090	GO:0051302;GO:0009707;GO:0017009;GO:0000302;GO:0010020
VIT_05s0094g01340	GO:0018708;GO:0006952;GO:0019762;GO:0009941;GO:0032259;GO:0005886
VIT_15s0048g02190	GO:0005198;GO:0009507
VIT_15s0045g01390	GO:0006810;GO:0005643;GO:0005524;GO:0004674;GO:0009069;GO:0006468
VIT_04s0069g00440	GO:0006810;GO:0005643;GO:0009506;GO:0005730
VIT_08s0040g01190	GO:0016020;GO:0046686;GO:0055114;GO:0016491
VIT_01s0137g00180	GO:0008209;GO:0045703;GO:0055114;GO:0004303;GO:0009790;GO:0018454;GO:0008210;GO:0042761
VIT_15s0107g00030	GO:0003677;GO:0000785;GO:0003682
VIT_07s0141g00660	GO:0006614;GO:0005786;GO:0045900;GO:0005047;GO:0008312
VIT_13s0019g01260	GO:0009922;GO:0009923;GO:0008209;GO:0010025;GO:0003865;GO:0042967;GO:0055114;GO:0019166;GO:0006665;GO:0016021;GO:0006633;GO:0008210;GO:0005886;GO:0006699
VIT_16s0022g02340	GO:0046835;GO:0006098;GO:0004747;GO:0006014
VIT_14s0066g02620	GO:0006396;GO:0042254;GO:0005730;GO:0003824
VIT_15s0046g01040	GO:0016042;GO:0046486;GO:0004806
VIT_06s0004g05340	GO:0055114;GO:0016491
VIT_13s0067g02560	GO:0005634;GO:0003677;GO:0008270;GO:0009658;GO:0045893
VIT_00s0824g00020	GO:0046983
VIT_16s0039g00700	GO:0015768;GO:0009624;GO:0009941;GO:0005363;GO:0005983
VIT_18s0001g03310	GO:0006355
VIT_00s0192g00020	GO:0005667;GO:0006355;GO:0043565;GO:0009909;GO:0045449;GO:0003700
VIT_14s0108g01680	GO:0051177;GO:0034508;GO:0009793
VIT_17s0000g05920	GO:0005634;GO:0042406;GO:0006623;GO:0005829;GO:0006888
VIT_18s0001g12040	GO:0009811;GO:0009809;GO:0047209;GO:0009805
VIT_16s0100g00940	GO:0009058;GO:0016747
VIT_01s0026g01480	GO:0006188;GO:0003876;GO:0006144
VIT_16s0039g02740	GO:0006520;GO:0006118;GO:0016639;GO:0055114
VIT_06s0009g03540	GO:0008270
VIT_13s0019g02480	GO:0004252;GO:0006508
VIT_01s0010g02660	GO:0016021
VIT_06s0009g01380	GO:0005634;GO:0006355;GO:0042742;GO:0009723;GO:0071281;GO:0005667;GO:0003700;GO:0045449
VIT_08s0007g00960	GO:0000165;GO:0005524;GO:0004674;GO:0030247;GO:0009069;GO:0006468
VIT_07s0104g01490	GO:0008152;GO:0003824
VIT_14s0060g00290	GO:0008270;GO:0016567;GO:0005680;GO:0004842
VIT_15s0046g02550	GO:0016706;GO:0055114
VIT_03s0017g01490	GO:0008762;GO:0048046;GO:0009506;GO:0050660;GO:0055114;GO:0005773;GO:0006979;GO:0009505;GO:0006040;GO:0005794;GO:0005829;GO:0005739;GO:0005886
VIT_00s1317g00010	GO:0009744;GO:0080167;GO:0009749;GO:0009750
VIT_12s0059g00610	GO:0009414;GO:0006281;GO:0016567;GO:0003824;GO:0005777;GO:0009965;GO:0009791;GO:0005829;GO:0009735
VIT_14s0030g01200	GO:0043531;GO:0005524;GO:0008152;GO:0006952;GO:0017111
VIT_18s0001g13510	GO:0032440;GO:0016310;GO:0016301;GO:0055114
VIT_13s0074g00570	GO:0016021
VIT_11s0016g04610	GO:0000166;GO:0003676
VIT_19s0090g01680	GO:0005524;GO:0004672;GO:0006468
VIT_07s0005g06290	GO:0006807;GO:0046872;GO:0020037;GO:0042742;GO:0009325;GO:0055114;GO:0009703
VIT_07s0151g00160	GO:0004042;GO:0000051;GO:0006526;GO:0042967;GO:0005737
VIT_08s0040g02800	GO:0003964;GO:0016036;GO:0003723;GO:0006278;GO:0006629
VIT_09s0002g01620	GO:0009506;GO:0022625;GO:0009955;GO:0005774;GO:0042254;GO:0005730;GO:0006412;GO:0003735;GO:0009941;GO:0005886;GO:0019843
VIT_01s0011g03860	GO:0005524;GO:0004672;GO:0016021;GO:0006468
VIT_00s1203g00010	GO:0009908;GO:0005634;GO:0003677;GO:0006355;GO:0009734;GO:0046983
VIT_10s0003g04720	GO:0005634;GO:0000166;GO:0005737;GO:0003676
VIT_09s0002g04380	GO:0005768;GO:0055085;GO:0016021;GO:0005802;GO:0022891
VIT_02s0025g01100	GO:0005524;GO:0004715;GO:0018108
VIT_06s0004g07500	GO:0005667;GO:0006355;GO:0043565;GO:0045449;GO:0003700
VIT_18s0001g06490	GO:0006833;GO:0009414;GO:0009506;GO:0016021;GO:0005215
VIT_00s2269g00010	GO:0008152;GO:0016874
VIT_19s0138g00090	GO:0005634;GO:0009414;GO:0006355;GO:0010371;GO:0050826;GO:0009408;GO:0016049;GO:0048510;GO:0005667;GO:0009651;GO:0043565;GO:0045449;GO:0003700
VIT_06s0004g00220	GO:0004674;GO:0005524;GO:0009506;GO:0009069;GO:0006468
VIT_00s0286g00020	GO:0004674;GO:0005524;GO:0009069;GO:0006468;GO:0048544
VIT_09s0054g00860	GO:0048046;GO:0005634;GO:0005618;GO:0009534;GO:0016788;GO:0006629
VIT_00s0374g00050	GO:0000151;GO:0008270;GO:0016567;GO:0004842
VIT_15s0046g00570	GO:0004144;GO:0042967;GO:0045017
VIT_13s0074g00720	GO:0033926;GO:0008152
VIT_09s0018g01630	GO:0005634;GO:0009620;GO:0005829
VIT_02s0025g02090	GO:0005886
VIT_12s0035g01500	GO:0008152;GO:0008270;GO:0003676;GO:0016874
VIT_14s0219g00140	GO:0043461;GO:0005739
VIT_06s0004g00200	GO:0005634;GO:0005829
VIT_14s0068g01470	GO:0005886;GO:0005737
VIT_16s0022g01860	GO:0005634;GO:0005829;GO:0003676
VIT_11s0037g00640	GO:0008152;GO:0016772
VIT_18s0089g01030	GO:0005634;GO:0003677;GO:0005667;GO:0006355;GO:0045449;GO:0003700
VIT_13s0067g03530	GO:0006807;GO:0016810
VIT_07s0031g01050	GO:0005507;GO:0005576;GO:0055114;GO:0016491
VIT_14s0066g00790	GO:0003723;GO:0046872;GO:0000166
VIT_13s0074g00090	GO:0008152;GO:0016758;GO:0031227
VIT_02s0025g00640	GO:0071782;GO:0071458;GO:0009506;GO:0005794;GO:0005886;GO:0071786;GO:0005773
VIT_00s0558g00030	GO:0006508;GO:0008236;GO:0009507;GO:0005773
VIT_18s0122g01270	GO:0004674;GO:0005524;GO:0009069;GO:0006468
VIT_05s0049g01010	GO:0009733;GO:0003677;GO:0000785;GO:0009753;GO:0009739;GO:0009723;GO:0009751;GO:0046686;GO:0010200;GO:0003682;GO:0009651
VIT_04s0008g05930	GO:0046872
VIT_07s0095g00770	GO:0009506;GO:0000796;GO:0007076
VIT_16s0050g00090	GO:0016021;GO:0009507
VIT_00s0181g00210	GO:0031145;GO:0030071;GO:0005680
VIT_08s0105g00460	GO:0006635;GO:0003997;GO:0050660;GO:0006118;GO:0003995;GO:0006637;GO:0009793
VIT_11s0078g00420	GO:0046835;GO:0005524;GO:0006012;GO:0005737;GO:0004335
VIT_12s0142g00110	GO:0044424;GO:0000166;GO:0003676
VIT_14s0171g00130	GO:0015976;GO:0006098;GO:0046872;GO:0005829;GO:0005886;GO:0004750
VIT_04s0008g00610	GO:0003723;GO:0046872;GO:0005737
VIT_04s0044g01680	GO:0046686;GO:0003677;GO:0008152;GO:0005524;GO:0004386
VIT_06s0004g05810	GO:0005524;GO:0009506;GO:0004672;GO:0006468;GO:0005886
VIT_16s0022g01460	GO:0016020;GO:0003723;GO:0009506;GO:0042254;GO:0005730;GO:0005618;GO:0006412;GO:0003735;GO:0022627
VIT_16s0050g02460	GO:0005768;GO:0006486;GO:0016021;GO:0005802;GO:0008378
VIT_11s0016g02200	GO:0030246;GO:0009341;GO:0004565;GO:0046486;GO:0006012;GO:0006027;GO:0006687
VIT_02s0241g00170	GO:0046872;GO:0005739
VIT_18s0001g13240	GO:0015035;GO:0010286;GO:0006118;GO:0055114;GO:0045454;GO:0005829;GO:0005739;GO:0005886;GO:0051259;GO:0006457;GO:0050832;GO:0009506;GO:0042542;GO:0005773;GO:0006662;GO:0010188;GO:0005618;GO:0016671;GO:0005794;GO:0009570
VIT_07s0005g04800	GO:0050661;GO:0004499;GO:0050660;GO:0009742;GO:0055114
VIT_18s0122g00620	GO:0046686;GO:0009414;GO:0003824;GO:0044237;GO:0009408;GO:0050662;GO:0009737
VIT_17s0000g09270	GO:0016021;GO:0015238;GO:0015297;GO:0006855
VIT_09s0002g05720	GO:0033179;GO:0015991;GO:0016021;GO:0015078;GO:0005773
VIT_00s0317g00100	GO:0009846;GO:0048481;GO:0005634;GO:0009506;GO:0009555;GO:0009507;GO:0003676
VIT_06s0004g07530	GO:0000398;GO:0005686;GO:0000166;GO:0017069
VIT_13s0067g02510	GO:2001070;GO:0008138;GO:0006470;GO:0050308;GO:0005983
VIT_15s0021g02340	GO:0005634;GO:0005667;GO:0043565;GO:0008270;GO:0045449;GO:0003700;GO:0045893
VIT_05s0029g00240	GO:0000103;GO:0046686;GO:0071291;GO:0009506;GO:0005829;GO:0008430;GO:0010197;GO:0042542
VIT_05s0020g00950	GO:0006508;GO:0006629;GO:0004190
VIT_13s0019g01500	GO:0055085;GO:0016021;GO:0022891
VIT_14s0083g00430	GO:0005634;GO:0019773;GO:0004298;GO:0006511;GO:0005737
VIT_18s0001g12500	GO:0009535
VIT_16s0115g00340	GO:0008152;GO:0016758
VIT_05s0020g01190	GO:0005794;GO:0006950;GO:0005886;GO:0005773
VIT_01s0011g04870	GO:0005634;GO:0005667;GO:0006355;GO:0043565;GO:0045449;GO:0003700
VIT_02s0154g00340	GO:0006397;GO:0003723;GO:0008380;GO:0008033;GO:0009507
VIT_19s0090g00560	GO:0006486;GO:0005794;GO:0016021;GO:0008378
VIT_07s0255g00070	GO:0005634;GO:0003677;GO:0006355
VIT_01s0011g01570	GO:0006886;GO:0030126;GO:0009506;GO:0005829;GO:0030131;GO:0006890
VIT_18s0001g14280	GO:0005783;GO:0046923;GO:0016021;GO:0006621
VIT_00s1405g00020	GO:1901672;GO:0016592;GO:0006970;GO:0048586;GO:0032922;GO:2000022;GO:0010104
VIT_04s0008g04590	GO:0016787;GO:0008152
VIT_18s0001g10580	GO:0008152;GO:0008466
VIT_02s0025g02630	GO:0016788;GO:0006629
VIT_08s0056g01070	GO:0016021;GO:0015238;GO:0015297;GO:0006855
VIT_13s0019g05120	GO:0006508;GO:0008234
VIT_00s0687g00020	GO:0071732;GO:0016706;GO:0055114;GO:0071281;GO:0071369
VIT_00s0131g00170	GO:0005544;GO:0005509;GO:0008270;GO:0003676
VIT_07s0130g00140	GO:0005777
VIT_00s0646g00020	GO:0004674;GO:0005524;GO:0009069;GO:0006468
VIT_18s0001g13590	GO:0016020;GO:0004672
VIT_13s0074g00750	GO:0005840;GO:0042254;GO:0006414;GO:0003735
VIT_07s0141g00270	GO:0005634;GO:0006355;GO:0009734;GO:0046983
VIT_06s0061g00370	GO:0006754;GO:0046872;GO:0005524;GO:0019829;GO:0006200;GO:0016021;GO:0006812
VIT_16s0050g00280	GO:0016020;GO:0005874;GO:0006184;GO:0005200;GO:0003924;GO:0051258;GO:0005794;GO:0009651;GO:0005525;GO:0007017
VIT_11s0103g00300	GO:0009536
VIT_00s0225g00020	GO:0009908;GO:0042254;GO:0010229;GO:0009506;GO:0005730;GO:0022625;GO:0006412;GO:0003735
VIT_02s0025g04540	GO:0055085;GO:0016021
VIT_10s0003g02680	GO:0016020;GO:0023014;GO:0005524;GO:0006355;GO:0042803;GO:0018298;GO:0000155;GO:0009585;GO:0017006;GO:0000160;GO:0009584;GO:0009365;GO:0009881
VIT_16s0022g02170	GO:0007155;GO:0005975;GO:0004560
VIT_18s0089g00400	GO:0016787;GO:0008152
VIT_05s0020g02030	GO:0003855;GO:0009094;GO:0006571;GO:0000162;GO:0055114;GO:0004764
VIT_05s0077g01450	GO:0005667;GO:0006355;GO:0008270;GO:0043565;GO:0045449;GO:0003700
VIT_12s0035g02120	GO:0005634;GO:0003677;GO:0006355
VIT_13s0156g00140	GO:0008270
VIT_19s0014g01100	GO:0010154;GO:0009790;GO:0048364;GO:0048367
VIT_01s0026g02750	GO:0055085;GO:0016021
VIT_10s0071g00840	GO:0005829;GO:0009570
VIT_14s0068g00890	GO:0055085;GO:0015867;GO:0005509;GO:0016021;GO:0005739
VIT_00s0220g00160	GO:0046856
VIT_16s0098g01500	GO:0008408;GO:0090305;GO:0003676
VIT_18s0072g01190	GO:0043412;GO:0003824;GO:0051536
VIT_08s0032g01100	GO:0006635;GO:0003997;GO:0050660;GO:0006118;GO:0003995;GO:0005777;GO:0006637
VIT_17s0000g08010	GO:0004805;GO:0005982;GO:0005992;GO:0003825;GO:0005985;GO:0016311
VIT_18s0001g07170	GO:0009506;GO:0005886
VIT_17s0000g09680	GO:0009535;GO:0003824;GO:0043489;GO:0008266;GO:0000166;GO:0009941;GO:0045087;GO:0016553;GO:0009631;GO:0009570
VIT_15s0046g03200	GO:0005524;GO:0005829;GO:0006200;GO:0019048;GO:0008026;GO:0003676
VIT_01s0011g06330	GO:0045298;GO:0000226;GO:0000910;GO:0009536;GO:0008017;GO:0009574
VIT_11s0118g00280	GO:0008234;GO:0006511;GO:0008270;GO:0036459
VIT_00s0220g00180	GO:0001575;GO:0004563;GO:0009505;GO:0006040;GO:0005975;GO:0006027
VIT_02s0033g00790	GO:0048046;GO:0009506;GO:0051410;GO:0047558;GO:0046686;GO:0009970;GO:0005829;GO:0080109;GO:0019499;GO:0005886;GO:0080061;GO:0009507
VIT_16s0098g01320	GO:0000151;GO:0016567;GO:0004842
VIT_14s0006g00780	GO:0005992;GO:0003824
VIT_14s0060g02760	GO:0045735;GO:0005576;GO:0030145
VIT_19s0014g00470	GO:0004674;GO:0005524;GO:0009069;GO:0006468
VIT_15s0021g00360	GO:0003723
VIT_00s0415g00010	GO:0016020;GO:0015408;GO:0005524;GO:0006200;GO:0015682
VIT_15s0045g00090	GO:0055085;GO:0005524;GO:0006200;GO:0042626;GO:0016021
VIT_12s0059g00430	GO:0005509
VIT_09s0002g02010	GO:0005524;GO:0010154;GO:0010091;GO:0003774;GO:0060151;GO:0009506;GO:0008152;GO:0042802;GO:0051646;GO:0048768;GO:0048467;GO:0003779;GO:0090436;GO:0051645;GO:0051301;GO:0016459
VIT_14s0066g01640	GO:0016020
VIT_08s0007g05800	GO:0019433;GO:0012511
VIT_16s0022g01890	GO:0005525
VIT_06s0004g08150	GO:0016705;GO:0020037;GO:0005506;GO:0004497;GO:0055114
VIT_08s0007g02140	GO:0006886;GO:0030132;GO:0030130;GO:0009504;GO:0005198;GO:0009941;GO:0016192
VIT_01s0011g05960	GO:0004805;GO:0005982;GO:0005992;GO:0003825;GO:0005985;GO:0016311
VIT_16s0100g01000	GO:0009811;GO:0009809;GO:0006952;GO:0050350;GO:0005737;GO:0009805
VIT_19s0177g00280	GO:0051536
VIT_07s0005g03280	GO:0005634;GO:0003677;GO:0005667;GO:0006355;GO:0045449;GO:0003700
VIT_14s0006g01570	GO:0004252;GO:0006508;GO:0005829;GO:0010205;GO:0009507
VIT_01s0137g00810	GO:0016020;GO:0003830;GO:0006487
VIT_02s0012g02180	GO:0005886
VIT_19s0027g01200	GO:0016020;GO:0000287;GO:0009094;GO:0006432;GO:0006571;GO:0005524;GO:0000162;GO:0000049;GO:0009328;GO:0008033;GO:0004826
VIT_18s0001g08850	GO:0070588;GO:0046872;GO:0008152;GO:0005524;GO:0005388;GO:0016021;GO:0016529
VIT_03s0038g03010	GO:0004672;GO:0006468
VIT_05s0102g00500	GO:0000166;GO:0003676
VIT_01s0026g01640	GO:0005774;GO:0009506;GO:0043424;GO:0009507
VIT_16s0013g00910	GO:0015074;GO:0004075;GO:0005524;GO:0006633;GO:0009343;GO:0003676
VIT_09s0002g05990	GO:0006281;GO:0009411;GO:0003913
VIT_05s0049g02080	GO:0005509
VIT_11s0118g00300	GO:0003779;GO:0005885;GO:0034314;GO:0005737
VIT_02s0012g02230	GO:0003964;GO:0003723;GO:0008270;GO:0006278
VIT_00s1217g00010	GO:0009094;GO:0006571;GO:0003849;GO:0000162;GO:0009534
VIT_14s0108g01370	GO:0005774;GO:0009941;GO:0055114;GO:0005886;GO:0016491
VIT_01s0026g01550	GO:0005634;GO:0005667;GO:0006355;GO:0000976;GO:0045449;GO:0003700
VIT_13s0019g05230	GO:0003677;GO:0006355
VIT_06s0004g04320	GO:0008270;GO:0055114;GO:0016491
VIT_19s0015g00570	GO:0070403
VIT_08s0032g00510	GO:0016787;GO:0008152
VIT_04s0023g03660	GO:0006013;GO:0030246;GO:0008270;GO:0004559
VIT_08s0040g02950	GO:0046872
VIT_13s0019g03260	GO:0016020;GO:0042254;GO:0006412;GO:0022625;GO:0003735
VIT_18s0001g15730	GO:0003677;GO:0006355
VIT_12s0059g01000	GO:0016760;GO:0006011;GO:0005982;GO:0016021;GO:0030244;GO:0005985
VIT_13s0064g01700	GO:0016020;GO:0009817;GO:0042344;GO:0009682;GO:0006568;GO:0019137;GO:0005975;GO:0009941;GO:0052544
VIT_08s0007g06400	GO:0003723;GO:0046872
VIT_02s0025g00130	GO:0005886
VIT_02s0025g01610	GO:0016310;GO:0016301;GO:0016773
VIT_10s0003g01320	GO:0006625
VIT_10s0003g00780	GO:0015074;GO:0034220;GO:0003676;GO:0035235;GO:0005234;GO:0004970;GO:0016021;GO:0007268
VIT_02s0033g00850	GO:0006807;GO:0016810
VIT_03s0088g00100	GO:0015074;GO:0005634;GO:0003723;GO:0005524;GO:0009069;GO:0006468;GO:0003964;GO:0030246;GO:0004674;GO:0006278
VIT_05s0136g00150	GO:0015074;GO:0003964;GO:0003723;GO:0004523;GO:0090502;GO:0051252;GO:0006278
VIT_07s0151g00340	GO:1902358;GO:0016021;GO:0008271;GO:0009507
VIT_08s0007g00560	GO:0009535;GO:0005524;GO:0006508;GO:0004222;GO:0008270;GO:0016021;GO:0017111
VIT_05s0062g00310	GO:0008152;GO:0016758
VIT_03s0167g00020	GO:0030246;GO:0004674;GO:0005524;GO:0009069;GO:0006468
VIT_17s0000g03110	GO:0016706;GO:0005506;GO:0055114;GO:0031418
VIT_16s0022g00430	GO:0016706;GO:0055114
VIT_12s0028g03740	GO:0003964;GO:0003723;GO:0006278
VIT_00s1008g00010	GO:0006950
VIT_15s0107g00390	GO:0016671;GO:0019419;GO:0045454
VIT_03s0063g01560	GO:0016705;GO:0020037;GO:0005506;GO:0004497;GO:0055114
VIT_13s0064g01780	GO:0043531;GO:0006952
VIT_10s0116g00940	GO:0005886
VIT_18s0041g02050	GO:0031407;GO:0009611;GO:0009751;GO:0046686;GO:0005829;GO:0010181;GO:0055114;GO:0016491
VIT_01s0010g03790	GO:0008536;GO:0005635;GO:0006606;GO:0005737
VIT_14s0068g01640	GO:0042254;GO:0030529
VIT_10s0003g00430	GO:0008171;GO:0032259
VIT_17s0000g05790	GO:0019530;GO:0047800;GO:0055114
VIT_02s0025g03540	GO:0005874;GO:0006184;GO:0005200;GO:0005737;GO:0003924;GO:0051258;GO:0007017;GO:0005525
VIT_15s0024g00020	GO:0004553;GO:0005618;GO:0005975
VIT_02s0087g00590	GO:0042254;GO:0015934;GO:0006412;GO:0003735
VIT_05s0077g01760	GO:0005982;GO:0005576;GO:0005985;GO:0004650
VIT_00s2201g00010	GO:0017150;GO:0002943;GO:0050660;GO:0055114
VIT_12s0059g00300	GO:0005634;GO:0046982;GO:0051090;GO:0006352
VIT_13s0158g00290	GO:0043531;GO:0006952
VIT_04s0008g05780	GO:0005634;GO:0006355
VIT_01s0011g06150	GO:0004674;GO:0005524;GO:0009069;GO:0016021;GO:0006468
VIT_18s0089g01140	GO:0004674;GO:0005524;GO:0005509;GO:0030247;GO:0009069;GO:0006468
VIT_08s0040g01140	GO:0006508;GO:0004185
VIT_05s0094g01100	GO:0042254;GO:0003723;GO:0015934;GO:0006412;GO:0016740;GO:0003735
VIT_09s0002g07210	GO:0006457;GO:0009535;GO:0005524;GO:0031072;GO:0009408;GO:0046872;GO:0051082;GO:0009941
VIT_06s0004g06680	GO:0004674;GO:0005524;GO:0009069;GO:0006468
VIT_06s0004g03880	GO:0005634;GO:0090501;GO:0048868;GO:0008033;GO:0009553;GO:0005739;GO:0051252;GO:0004540
VIT_11s0149g00050	GO:0055085;GO:0016021;GO:0005886;GO:0022891
VIT_08s0105g00420	GO:0005634
VIT_07s0005g02180	GO:0005507;GO:0042742;GO:0055114;GO:0016491
VIT_08s0007g02230	GO:0055085;GO:0015867;GO:0009624;GO:0042651;GO:0010206;GO:0005347;GO:0016021;GO:0005739;GO:0010117;GO:0009941
VIT_14s0081g00220	GO:0005524;GO:0000398;GO:0009506;GO:0000502;GO:0030163;GO:0005618;GO:0005681;GO:0005730;GO:0017111;GO:0005886;GO:0009507
VIT_14s0108g01580	GO:0000785;GO:0003682
VIT_09s0070g00650	GO:0003899;GO:0003677;GO:0005730;GO:0006144;GO:0006206;GO:0006351;GO:0009507
VIT_19s0014g02860	GO:0004553;GO:0005975
VIT_17s0000g01290	GO:0008466;GO:0030244;GO:0016866
VIT_08s0040g01250	GO:0005524;GO:0010286;GO:0005509;GO:0004683;GO:0009069;GO:0005516;GO:0046777
VIT_18s0001g01350	GO:0006269;GO:0005524;GO:0003896;GO:0006351;GO:0032508;GO:0004003;GO:0043139;GO:0003697;GO:0005730;GO:0005657
VIT_04s0008g07370	GO:0080143
VIT_17s0000g04350	GO:0005634;GO:0043565;GO:0046982
VIT_00s0271g00030	GO:0000287;GO:0034007;GO:0010333;GO:0043693
VIT_08s0058g00470	GO:0010427;GO:0007165;GO:0004872
VIT_07s0130g00380	GO:0006555;GO:0005634;GO:0003677;GO:0000785;GO:0003682;GO:0003886;GO:0090116
VIT_12s0035g00620	GO:0005667;GO:0006355;GO:0043565;GO:0045449;GO:0003700
VIT_00s0226g00070	GO:0006355
VIT_13s0019g02400	GO:0032467;GO:0000919;GO:0009555;GO:0060236;GO:0009553;GO:2000694;GO:0005828
VIT_05s0020g02700	GO:0010374;GO:0046983
VIT_14s0066g02650	GO:0005783;GO:0005886
VIT_14s0036g00290	GO:0043531;GO:0005524;GO:0008152;GO:0006952;GO:0017111
VIT_06s0080g00840	GO:0048226;GO:0007043;GO:0016021;GO:0042803;GO:0005886;GO:0042545
VIT_00s0253g00140	GO:0009611;GO:0080030;GO:0046593;GO:0080031;GO:0009627;GO:0009696;GO:0016139;GO:0080032;GO:0009694
VIT_14s0066g01860	GO:0020037;GO:0055114;GO:0003676;GO:0006804;GO:0006979;GO:0009505;GO:0046872;GO:0009736;GO:0010026;GO:0048510;GO:0004601;GO:0005829;GO:0009740
VIT_05s0094g00710	GO:0005634;GO:0003723;GO:0005524;GO:0006200;GO:0008026
VIT_00s0174g00160	GO:0016021
VIT_10s0003g02850	GO:0016021
VIT_14s0006g02140	GO:0008152;GO:0035251
VIT_14s0006g02430	GO:0045735;GO:0009651;GO:0005576;GO:0030145
VIT_08s0058g00420	GO:0008270;GO:0009658;GO:0009570
VIT_13s0047g00460	GO:0008168;GO:0032259
VIT_04s0023g01350	GO:0004674;GO:0005524;GO:0009069;GO:0006468;GO:0005886
VIT_07s0005g02670	GO:0050643;GO:0042967;GO:0016102
VIT_14s0108g00890	GO:0006486;GO:0030246;GO:0005794;GO:0016021;GO:0010493;GO:0010488
VIT_07s0005g04820	GO:0031011
VIT_13s0019g01690	GO:0005634;GO:0008234;GO:0006511;GO:0036459
VIT_07s0104g01010	GO:0055114;GO:0016491
VIT_08s0056g00570	GO:0004672
VIT_17s0000g09180	GO:0019430;GO:0050660;GO:0006206;GO:0006118;GO:0055114;GO:0005737;GO:0004791
VIT_18s0001g00280	GO:0008152;GO:0003824
VIT_18s0001g10510	GO:0006662;GO:0015035;GO:0006118;GO:0055114;GO:0045454
VIT_19s0014g01460	GO:0008152;GO:0016881
VIT_12s0035g01280	GO:0043531;GO:0006952
VIT_07s0104g00540	GO:0016301;GO:0019901;GO:0000079
VIT_15s0107g00380	GO:0046983
VIT_19s0014g04790	GO:0009705;GO:0009535;GO:0055085;GO:0016021;GO:0042631;GO:0022857
VIT_16s0013g01770	GO:0008152;GO:0003824;GO:0009570
VIT_10s0003g01380	GO:0003677;GO:0000785;GO:0003682
VIT_16s0022g01010	GO:0000287;GO:0015940;GO:0050660;GO:0009097;GO:0003984;GO:0009099;GO:0005948;GO:0009098;GO:0030976
VIT_04s0008g06590	GO:0005774;GO:0000775;GO:0005886;GO:0007067
VIT_06s0009g01570	GO:0010445;GO:2000011;GO:0016607;GO:0031053;GO:0010267;GO:0048509;GO:0046872;GO:0005730;GO:0005829;GO:0048367;GO:0009507
VIT_07s0005g03780	GO:0016020;GO:0046577;GO:0050660;GO:0055114
VIT_01s0010g00130	GO:0016787;GO:0008152
VIT_13s0019g02770	GO:0009644;GO:0010286;GO:0042542
VIT_08s0007g07180	GO:0005840;GO:0031369;GO:0001731;GO:0016282;GO:0006446;GO:0003743;GO:0033290;GO:0005852
VIT_11s0037g00530	GO:0010400;GO:0006011;GO:0005982;GO:0005985;GO:0016760;GO:0016021;GO:0008270;GO:0030244;GO:0009834;GO:0005886;GO:0009507
VIT_16s0013g00190	GO:0048046;GO:0005982;GO:0045330;GO:0005985;GO:0009860;GO:0030599;GO:0009505;GO:0090406;GO:0042545
VIT_17s0000g09240	GO:0016021;GO:0015238;GO:0015297;GO:0006855
VIT_14s0108g01170	GO:0045488;GO:0005982;GO:0005618;GO:0045330;GO:0005985;GO:0030599;GO:0042545
VIT_02s0241g00140	GO:0005634;GO:0016310;GO:0005829;GO:0005509;GO:0016301;GO:0009409;GO:0005886
VIT_01s0137g00610	GO:0030620;GO:0030619
VIT_17s0000g09970	GO:0006281;GO:0090305;GO:0009507;GO:0004518
VIT_16s0039g01010	GO:0003676
VIT_08s0007g07950	GO:0003677;GO:0008270
VIT_07s0129g00670	GO:0046872
VIT_11s0052g01180	GO:0016020;GO:0048046;GO:0009612;GO:0009826;GO:0016762;GO:0009733;GO:0009506;GO:0006073;GO:0004553;GO:0009505;GO:0009507;GO:0009645
VIT_14s0066g01080	GO:0046686;GO:0008152;GO:0016787;GO:0007264;GO:0005525;GO:0005886;GO:0005773
VIT_00s0301g00100	GO:0043765;GO:0010150;GO:0000014;GO:0080187;GO:0003676;GO:0016891;GO:0090502;GO:0000737;GO:0051252
VIT_18s0001g00550	GO:0009860;GO:0032321;GO:0005089
VIT_02s0025g03200	GO:0008168;GO:0032259
VIT_02s0025g01010	GO:0006486;GO:0005794;GO:0016021;GO:0008378
VIT_04s0023g01650	GO:0005524;GO:0050660;GO:0050897;GO:0006099;GO:0006119;GO:0045281;GO:0022900;GO:0005618;GO:0008177
VIT_15s0024g01720	GO:0050896
VIT_01s0010g02940	GO:0005509
VIT_08s0007g04490	GO:0008270
VIT_00s0174g00270	GO:0016616;GO:0008270;GO:0048037;GO:0055114
VIT_17s0000g00460	GO:0009826;GO:0043255;GO:0000221;GO:0006119;GO:0015991;GO:0005794;GO:0009809;GO:0005886;GO:0000325;GO:0046961;GO:0009507
VIT_18s0001g10740	GO:0005634;GO:0000808;GO:0006260
VIT_18s0041g01380	GO:0043531;GO:0008152;GO:0007165;GO:0005524;GO:0006952;GO:0017111
VIT_02s0033g00150	GO:0008289;GO:0005886
VIT_06s0004g07470	GO:1902600;GO:0006885;GO:0016021;GO:0015299
VIT_00s0226g00080	GO:0043531;GO:0005524;GO:0008152;GO:0006952;GO:0017111
VIT_01s0011g02230	GO:0004659;GO:0016021;GO:0006744
VIT_11s0052g01170	GO:0016762;GO:0048046;GO:0004553;GO:0005618;GO:0006073
VIT_19s0085g00800	GO:0080043;GO:0008152
VIT_16s0013g00090	GO:0045735;GO:0005576;GO:0030145
VIT_04s0008g05020	GO:0006886;GO:0046686;GO:0005730;GO:0006913;GO:0007264;GO:0005794;GO:0006184;GO:0005525;GO:0003924
VIT_10s0003g02900	GO:0009765;GO:0009523;GO:0016021;GO:0016168;GO:0018298;GO:0009507
VIT_15s0021g02280	GO:0031012;GO:0006508;GO:0004222;GO:0008270
VIT_14s0030g00360	GO:0004674;GO:0005524;GO:0004715;GO:0009069;GO:0018108
VIT_00s0399g00060	GO:0009657;GO:0046872;GO:0016021;GO:0006118;GO:0070469;GO:0055114;GO:0009916
VIT_02s0025g00820	GO:0005783;GO:1902600;GO:0016021;GO:0006885;GO:0015299
VIT_06s0004g06560	GO:0008152;GO:0000166;GO:0017111
VIT_08s0032g00630	GO:0009535;GO:0006744;GO:0006120;GO:0016021;GO:0048038;GO:0008137;GO:0006814;GO:0015992
VIT_01s0010g03550	GO:0046982;GO:0043565;GO:0005622
VIT_04s0069g00290	GO:0015074;GO:0034220;GO:0003676;GO:0035235;GO:0005234;GO:0016021;GO:0004970;GO:0008270;GO:0007268
VIT_11s0118g00590	GO:0009506
VIT_06s0004g06600	GO:0042753
VIT_07s0191g00170	GO:0016021
VIT_07s0005g00550	GO:0015074;GO:0005634;GO:0008270;GO:0003676
VIT_01s0011g05290	GO:0006118;GO:0055114;GO:0016655;GO:0042651
VIT_03s0097g00300	GO:0008152;GO:0005524;GO:0003774;GO:0016459
VIT_11s0078g00310	GO:0043169;GO:0004553;GO:0010021;GO:0005975;GO:0010368
VIT_06s0004g04370	GO:0005634;GO:0003677;GO:0004619;GO:0006094;GO:0006096;GO:0046982;GO:0006334;GO:0000786
VIT_07s0095g00800	GO:0008152;GO:0016772
VIT_03s0017g01480	GO:0016020
VIT_03s0063g00270	GO:0006979;GO:0010468;GO:0005777
VIT_07s0005g02000	GO:0046686;GO:0008152;GO:0016787;GO:0007264;GO:0005525;GO:0005886;GO:0005773
VIT_01s0011g04180	GO:0009395;GO:0009738;GO:0046486;GO:0016311;GO:0008195;GO:0005886;GO:0006687
VIT_05s0020g02080	GO:0008270;GO:0016567;GO:0004842
VIT_18s0001g14690	GO:0004674;GO:0005524;GO:0009069;GO:0006468
VIT_05s0020g03380	GO:0004674;GO:0005524;GO:0009069;GO:0006468
VIT_19s0015g02950	GO:0016705;GO:0020037;GO:0005506;GO:0004497;GO:0055114
VIT_05s0020g01380	GO:0090422;GO:0055085;GO:0030974;GO:0016021;GO:0005739
VIT_17s0000g06510	GO:0004527;GO:0090305;GO:0003676
VIT_13s0084g00090	GO:0016020
VIT_00s0125g00390	GO:0004553;GO:0030246;GO:0005975
VIT_14s0083g00830	GO:0016788;GO:0006629
VIT_05s0077g00950	GO:0003878;GO:0004775;GO:0019643;GO:0042709;GO:0044262;GO:0009346;GO:0005886
VIT_01s0127g00300	GO:0003723;GO:0000373
VIT_15s0048g00300	GO:0006388;GO:0016772
VIT_05s0136g00130	GO:0016709;GO:0006744;GO:0050660;GO:0055114
VIT_07s0005g04100	GO:0016020;GO:0000166;GO:0004672;GO:0006468
VIT_00s1309g00010	GO:0005507;GO:0055114;GO:0016491
VIT_00s0188g00120	GO:0015174;GO:0016021;GO:0015809
VIT_05s0020g03930	GO:1902358;GO:0016021;GO:0008271
VIT_01s0010g02840	GO:0005524;GO:0008152;GO:0017111
VIT_02s0025g04610	GO:0030639;GO:0048046;GO:0009506;GO:0010253;GO:0008831;GO:0055114;GO:0045226;GO:0019872;GO:0005829;GO:0019305;GO:0008830;GO:0005886
VIT_09s0096g00420	GO:0043531;GO:0006952
VIT_17s0000g01110	GO:0046914;GO:0005886;GO:0030001
VIT_00s0698g00010	GO:0020037;GO:0015947;GO:0055114;GO:0006804;GO:0046872;GO:0004096;GO:0006568;GO:0042744
VIT_16s0022g01710	GO:0004674;GO:0005524;GO:0030247;GO:0009069;GO:0006468
VIT_03s0038g04420	GO:0005829
VIT_08s0007g01460	GO:0030010;GO:0006457;GO:0009826;GO:0030154;GO:0009880;GO:0005829;GO:0009735;GO:0048527;GO:0042761
VIT_05s0094g01220	GO:0046872;GO:0016491
VIT_00s0692g00020	GO:0000287;GO:0008152;GO:0010333
VIT_18s0001g05890	GO:0005634;GO:0003677;GO:0005667;GO:0006355;GO:0045449;GO:0003700
VIT_18s0001g02700	GO:0051537;GO:0016705;GO:0010277;GO:0005506;GO:0055114;GO:0009706;GO:0042651
VIT_08s0056g01490	GO:0031072;GO:0051082
VIT_01s0011g02940	GO:0046983
VIT_07s0031g01390	GO:0016705;GO:0020037;GO:0005506;GO:0004497;GO:0055114
VIT_12s0055g00800	GO:0050832;GO:0009733;GO:0009506;GO:0009409;GO:0009627;GO:0009737;GO:0009505;GO:0009651;GO:0010102
VIT_17s0053g00440	GO:0045261;GO:0009535;GO:0005524;GO:0015986;GO:0006119;GO:0015991;GO:0005739;GO:0046961;GO:0046933
VIT_14s0108g00930	GO:0005840;GO:0042254;GO:0006412;GO:0003735
VIT_08s0040g03060	GO:0004674;GO:0005524;GO:0009069;GO:0006468
VIT_18s0001g00230	GO:0005747
VIT_14s0006g02210	GO:0003677;GO:0005524;GO:0016787;GO:0003910;GO:0051103;GO:0006260;GO:0006310
VIT_06s0004g04570	GO:0005856;GO:0048046;GO:0005634;GO:0005524;GO:0009506;GO:0048767;GO:0005618;GO:0005829;GO:0005739;GO:0009941;GO:0005886;GO:0009570
VIT_12s0028g02760	GO:0008171;GO:0032259;GO:0046983
VIT_10s0003g05370	GO:0000038;GO:0005506;GO:0043069;GO:0055114;GO:0045735;GO:0005576;GO:0080132;GO:0016021;GO:0006633;GO:0030145
VIT_13s0067g02980	GO:0016021;GO:0015238;GO:0015297;GO:0006855
VIT_04s0023g03420	GO:0004674;GO:0005524;GO:0005509;GO:0009069;GO:0006468
VIT_01s0011g05810	GO:0007623;GO:0007165;GO:0009637;GO:0006355;GO:0004871;GO:0009911;GO:0001047
VIT_10s0116g00560	GO:0046148;GO:0046872;GO:0009543;GO:0006118;GO:0006570;GO:0055114;GO:0004097
VIT_01s0026g00170	GO:1901642;GO:0016021;GO:0010174
VIT_14s0066g02410	GO:0009414;GO:0006566;GO:0055114;GO:0006563;GO:0008802;GO:0009516;GO:0005618;GO:0005829;GO:0009651;GO:0006544
VIT_05s0051g00280	GO:0043531;GO:0008152;GO:0007165;GO:0005524;GO:0006952;GO:0017111
VIT_05s0051g00170	GO:0043531;GO:0008152;GO:0007165;GO:0005524;GO:0006952;GO:0017111
VIT_14s0006g00710	GO:0005829
VIT_10s0042g00310	GO:0055085;GO:0005524;GO:0006200;GO:0042626;GO:0016021
VIT_12s0028g03520	GO:0004674;GO:0005524;GO:0009069;GO:0006468;GO:0048544
VIT_14s0066g00410	GO:0030246;GO:0016853;GO:0005975
VIT_04s0008g02040	GO:0007186;GO:0031683;GO:0046872;GO:0006184;GO:0005525;GO:0004871;GO:0003924
VIT_00s0572g00010	GO:0000287;GO:0008152;GO:0010333
VIT_19s0015g02370	GO:0003824;GO:0044237;GO:0050662
VIT_03s0038g04240	GO:0045892;GO:0097372;GO:0009861;GO:0070933;GO:0032041;GO:0016573;GO:0046970;GO:0046969;GO:0000118;GO:0009294;GO:0009405;GO:0070932;GO:2000026
VIT_09s0096g00210	GO:0008152;GO:0016747
VIT_09s0002g03770	GO:0055085;GO:0031965;GO:0005643;GO:0015031;GO:0051028
VIT_00s1232g00030	GO:0005840;GO:0042254;GO:0006412;GO:0003735;GO:0042793
VIT_05s0094g01390	GO:0005216;GO:0031359;GO:0034220;GO:0005739;GO:0006812;GO:0009706
VIT_07s0005g01710	GO:0009733;GO:0005667;GO:0006355;GO:0043565;GO:0009624;GO:0045449;GO:0003700
VIT_01s0127g00160	GO:0004674;GO:0005524;GO:0009069;GO:0006468
VIT_11s0016g05110	GO:0055085;GO:0016021
VIT_00s0532g00070	GO:0004674;GO:0005524;GO:0009069;GO:0006468
VIT_15s0048g02840	GO:0005524;GO:0004674;GO:0010150;GO:0005509;GO:0009069;GO:0005516;GO:0071215;GO:0046777
VIT_16s0022g00890	GO:0005982;GO:0004857;GO:0043086;GO:0005985;GO:0030599
VIT_17s0000g07850	GO:0016020;GO:0055085;GO:0005783;GO:0005618;GO:0009506;GO:0005215;GO:0005773
VIT_04s0008g05800	GO:0003677;GO:0005829;GO:0009507
VIT_05s0077g00300	GO:0005509
VIT_14s0068g00800	GO:0016020;GO:0030140;GO:0006623;GO:0045324;GO:0016192
VIT_10s0003g00600	GO:0016788;GO:0006629
VIT_01s0146g00070	GO:0055114;GO:0016491
VIT_09s0002g01590	GO:0005667;GO:0006355;GO:0045449;GO:0003700
VIT_15s0021g01520	GO:0016042;GO:0046486;GO:0004806
VIT_02s0012g02190	GO:0097502;GO:0005783;GO:0006011;GO:0005982;GO:0009409;GO:0005985;GO:0005802;GO:0048767;GO:0005768;GO:0016760;GO:0030173;GO:0030244;GO:0051753;GO:0005886
VIT_02s0025g01930	GO:0016760;GO:0006011;GO:0005982;GO:0016021;GO:0030244;GO:0005985
VIT_09s0002g05880	GO:0015074;GO:0016310;GO:0016301;GO:0008270;GO:0016773;GO:0003676
VIT_10s0003g04800	GO:0016787;GO:0008152
VIT_06s0080g00720	GO:0045735;GO:0005576;GO:0030145
VIT_18s0001g05050	GO:0043531;GO:0007165;GO:0006952
VIT_05s0020g00670	GO:0005524;GO:0006730;GO:0071281;GO:0006555;GO:0046686;GO:0046872;GO:0005618;GO:0005829;GO:0009651;GO:0004478;GO:0005886;GO:0006556
VIT_02s0087g00500	GO:0009611;GO:0043231;GO:0000165;GO:0005524;GO:0009069;GO:0006468;GO:0007178;GO:0009753;GO:0042542;GO:0005516;GO:0005886;GO:0004707;GO:0044444
VIT_08s0058g01360	GO:0006896;GO:0009940;GO:0005783;GO:0006623;GO:0005509;GO:0005886
VIT_13s0047g00240	GO:0005982;GO:0045330;GO:0005985;GO:0030599;GO:0005618;GO:0045490;GO:0004857;GO:0043086;GO:0042545
VIT_00s0283g00030	GO:0006457;GO:0005783;GO:0009506;GO:0005774;GO:0009505;GO:0005509;GO:0051082;GO:0005739;GO:0005886;GO:0009507
VIT_07s0005g02500	GO:0015031
VIT_14s0066g00160	GO:0008168;GO:0032259
VIT_18s0001g03280	GO:0055085;GO:0016820;GO:0016471;GO:0015992
VIT_18s0041g01580	GO:0016705;GO:0020037;GO:0005506;GO:0004497;GO:0055114
VIT_09s0070g00580	GO:0008836;GO:0009089
VIT_01s0011g05280	GO:0005774;GO:0005634;GO:0005783;GO:0009506;GO:0005794;GO:0005886
VIT_13s0106g00340	GO:0007018;GO:0005874;GO:0008152;GO:0003777;GO:0005871
VIT_06s0004g07970	GO:0016020;GO:0009664;GO:0005618;GO:0005576
VIT_14s0083g00850	GO:0016788;GO:0006629
VIT_06s0009g01960	GO:0008152;GO:0016758
VIT_18s0001g12760	GO:0005634;GO:0019773;GO:0004298;GO:0009506;GO:0006511;GO:0005829;GO:0046685;GO:0005886
VIT_07s0289g00080	GO:0008152;GO:0016758
VIT_03s0063g01500	GO:0016705;GO:0020037;GO:0005506;GO:0004497;GO:0055114
VIT_00s0186g00020	GO:0031386;GO:0016925;GO:0010286;GO:0005829;GO:0043433
VIT_05s0049g01650	GO:0055114;GO:0008610;GO:0016491
VIT_08s0040g00680	GO:0008152;GO:0016773
VIT_03s0038g03600	GO:0004674;GO:0005524;GO:0009069;GO:0006468
VIT_13s0019g03350	GO:0048046;GO:0005986;GO:0006094;GO:0006000;GO:0006096;GO:0042742;GO:0009579;GO:0019252;GO:0015976;GO:0006098;GO:0006013;GO:0016311;GO:0009941;GO:0042132;GO:0009570
VIT_13s0067g00830	GO:0043531;GO:0005524;GO:0008152;GO:0006952;GO:0017111
VIT_13s0158g00240	GO:0043531;GO:0006952
VIT_17s0000g06650	GO:0004674;GO:0005524;GO:0009069;GO:0006468;GO:0005886
VIT_19s0090g00750	GO:0016020;GO:0006099;GO:0006979;GO:0045252;GO:0006554;GO:0008270;GO:0004149;GO:0042967;GO:0022626
VIT_09s0096g00060	GO:0045892;GO:0009506;GO:0010181;GO:0005886;GO:0055114;GO:0016491
VIT_00s0259g00110	GO:0046872;GO:0030001
VIT_19s0014g01770	GO:0016020;GO:0044763;GO:0005230;GO:0006811
VIT_04s0023g01790	GO:0005507;GO:0005739;GO:0055114;GO:0016491
VIT_06s0004g00730	GO:0008152;GO:0016881;GO:0010099
VIT_13s0106g00350	GO:0016788;GO:0006629
VIT_05s0077g02280	GO:0006979
VIT_08s0056g00160	GO:0032040;GO:0009561;GO:0006364
VIT_12s0055g00830	GO:0008168;GO:0006400;GO:0080180;GO:0032259;GO:0003676
VIT_16s0050g02370	GO:0055085;GO:0006817;GO:0005315;GO:0016021
VIT_05s0029g01210	GO:0005783;GO:0005794;GO:0016021;GO:0016811;GO:0006672
VIT_01s0026g02520	GO:0009611;GO:0016036;GO:0003723;GO:0033897;GO:0009718;GO:0005618;GO:0090502;GO:0005576;GO:0005886
VIT_09s0002g02640	GO:0005840;GO:0042254;GO:0006412;GO:0003735
VIT_19s0027g01130	GO:0010182;GO:0045893
VIT_07s0141g01080	GO:0016036;GO:0008194;GO:0009247
VIT_14s0060g00370	GO:0008270
VIT_01s0026g01080	GO:0004721;GO:0006470
VIT_04s0023g02260	GO:0008168;GO:0032259
VIT_01s0011g06310	GO:0046856
VIT_00s0508g00020	GO:0070482;GO:0005634;GO:0005829
VIT_17s0000g06240	GO:0017126;GO:0005634;GO:0051302;GO:0005507;GO:0009790;GO:0048038;GO:0009308
VIT_11s0052g00340	GO:0004674;GO:0005524;GO:0009069;GO:0016021;GO:0006468
VIT_13s0019g04060	GO:0009817;GO:0009506;GO:0005794;GO:0010150;GO:0016021;GO:0005516;GO:0031348
VIT_14s0128g00840	GO:0003677;GO:0003887;GO:0000166;GO:0006261;GO:0042575
VIT_15s0046g03160	GO:0006396;GO:0003723;GO:0006144;GO:0004000
VIT_15s0045g01170	GO:0018874;GO:0006574;GO:0019482;GO:0006552;GO:0006554;GO:0006568;GO:0006633;GO:0046251;GO:0004300;GO:0006550
VIT_03s0017g00210	GO:0009506;GO:0030130;GO:0016192;GO:0005774;GO:0006886;GO:0030132;GO:0005829;GO:0005198;GO:0009507
VIT_00s0184g00070	GO:0000287;GO:0016310;GO:0004743;GO:0006094;GO:0006096;GO:0030955;GO:0015976;GO:0046686;GO:0006144;GO:0006629
VIT_13s0019g04570	GO:0042967;GO:0009753;GO:0008080;GO:0006591;GO:0009507
VIT_18s0001g10100	GO:0005634;GO:0008152;GO:0009737;GO:0019789;GO:0009793
VIT_05s0051g00120	GO:0004674;GO:0005524;GO:0009069;GO:0006468
VIT_17s0000g08730	GO:0008601;GO:0007165;GO:0050790;GO:0000159
VIT_18s0075g00570	GO:0030276;GO:0048268;GO:0005545;GO:0030118
VIT_02s0025g02000	GO:0005840;GO:0042254;GO:0006412;GO:0003735;GO:0019843
VIT_05s0049g01000	GO:0005773
VIT_00s0479g00020	GO:0003677;GO:0046983
VIT_00s0251g00010	GO:0005856;GO:0006909
VIT_18s0001g00750	GO:0008270
VIT_01s0011g01450	GO:0005840;GO:0042254;GO:0006412;GO:0005739;GO:0003735
VIT_16s0148g00380	GO:0004674;GO:0005524;GO:0009069;GO:0006468
VIT_15s0046g03190	GO:0009751;GO:0003677;GO:0000785;GO:0003682;GO:0009909;GO:0009753
VIT_05s0062g01100	GO:0004674;GO:0005524;GO:0009069;GO:0016021;GO:0006468
VIT_09s0002g00180	GO:0005774;GO:0009536;GO:0005739
VIT_00s1682g00020	GO:0016705;GO:0020037;GO:0005506;GO:0004497;GO:0055114
VIT_18s0001g12900	GO:0009611;GO:0008168;GO:0032259;GO:0009694
VIT_04s0079g00610	GO:0006950;GO:0005886
VIT_16s0039g02020	GO:0097502;GO:0005783;GO:0006011;GO:0005982;GO:0009409;GO:0005985;GO:0005802;GO:0048767;GO:0005768;GO:0016760;GO:0030173;GO:0030244;GO:0051753;GO:0005886
VIT_19s0090g00330	GO:0008654;GO:0016020;GO:0046486;GO:0042967;GO:0003841
VIT_13s0139g00070	GO:0043531;GO:0006952
VIT_13s0073g00580	GO:0003723;GO:0005730;GO:0005829;GO:0030529;GO:0015030
VIT_18s0041g02430	GO:0046298;GO:0016614;GO:0009055;GO:0051537;GO:0005506;GO:0050660;GO:0031625;GO:0006118;GO:0019760;GO:0055114;GO:0005829;GO:0018488
VIT_19s0093g00100	GO:0009840;GO:0004252;GO:0006508;GO:0009941;GO:0009534
VIT_09s0002g05120	GO:0008270
VIT_18s0072g00110	GO:0005886
VIT_18s0072g00250	GO:0015074;GO:0003964;GO:0003723;GO:0008270;GO:0006278
VIT_08s0040g01780	GO:0005829
VIT_19s0027g00210	GO:0003697;GO:0005524;GO:0006281;GO:0006200;GO:0008094;GO:0009432;GO:0006310
VIT_05s0051g00650	GO:0009506;GO:0005886;GO:0055114;GO:0047681
VIT_16s0039g02010	GO:0006886;GO:0005622
VIT_18s0001g09180	GO:1901363;GO:0097159
VIT_06s0061g00960	GO:0006508;GO:0008236
VIT_18s0001g05060	GO:0004619;GO:0006094;GO:0006096;GO:0009536;GO:0010167
VIT_05s0020g03130	GO:0009055;GO:0005507;GO:0006118
VIT_01s0011g05500	GO:0004553;GO:0005975;GO:0046658
VIT_06s0004g06860	GO:0009506;GO:0030130;GO:0016192;GO:0005774;GO:0006886;GO:0030132;GO:0005829;GO:0005198;GO:0009507
VIT_09s0054g01540	GO:0009941
VIT_19s0090g00370	GO:0005886
VIT_04s0008g02010	GO:0004553;GO:0005975
VIT_00s0227g00130	GO:0003677;GO:0016787;GO:0006284;GO:0006952;GO:0016021;GO:0051539
VIT_01s0010g01430	GO:0016021
VIT_18s0001g07070	GO:0004674;GO:0005524;GO:0009069;GO:0006468
VIT_02s0012g02720	GO:0043531;GO:0006952
VIT_03s0180g00270	GO:0003723;GO:0009982;GO:0001522
VIT_00s0829g00010	GO:0007131;GO:0007065;GO:0007066
VIT_18s0117g00380	GO:0043531;GO:0007165;GO:0006952
VIT_03s0088g01030	GO:0015074;GO:0003723;GO:0004523;GO:0003964;GO:0006952;GO:0090502;GO:0016021;GO:0051252;GO:0006278
VIT_04s0044g00270	GO:0055114;GO:0016491
VIT_19s0015g01340	GO:0016020;GO:0016627;GO:0006784;GO:0055114
VIT_07s0104g01000	GO:0005634;GO:0003677;GO:0046982;GO:0006334;GO:0000786
VIT_16s0022g01910	GO:0006810;GO:0005524;GO:0008152;GO:0016021;GO:0003824
VIT_05s0094g01120	GO:0008270;GO:0055114;GO:0016491
VIT_17s0053g00200	GO:0015074;GO:0008270;GO:0003676
VIT_18s0041g02410	GO:0046298;GO:0016614;GO:0009055;GO:0051537;GO:0005506;GO:0050660;GO:0031625;GO:0006118;GO:0019760;GO:0055114;GO:0005829;GO:0018488
VIT_07s0005g01170	GO:0005507;GO:0006144;GO:0004641;GO:0005739;GO:0006189;GO:0009570
VIT_01s0010g01650	GO:0016102;GO:0016707;GO:0055114
VIT_10s0003g02650	GO:0042254;GO:0005730;GO:0006412;GO:0022625;GO:0003735
VIT_19s0027g00500	GO:0043022;GO:0005524;GO:0043023;GO:0006200;GO:0005525;GO:0009570;GO:0016887
VIT_04s0008g01260	GO:0034755;GO:0010043;GO:0009624;GO:0005385;GO:0005381;GO:0005774;GO:0016021;GO:0005886;GO:0071577
VIT_13s0019g00380	GO:0043531;GO:0006952
VIT_16s0022g00290	GO:0008270
VIT_15s0048g01500	GO:0016705;GO:0020037;GO:0005506;GO:0004497;GO:0055114
VIT_03s0038g02140	GO:0048829;GO:0016021;GO:0009624;GO:0010588
VIT_13s0067g00210	GO:0009536;GO:0005739;GO:0005773
VIT_06s0004g00680	GO:0005840;GO:0042254;GO:0006412;GO:0003735
VIT_12s0055g00520	GO:0016829;GO:0046872;GO:0015977;GO:0009058;GO:0009536;GO:0015979;GO:0016491
VIT_12s0134g00060	GO:0003723;GO:0022625;GO:0005774;GO:0042254;GO:0005730;GO:0006412;GO:0003735;GO:0005886;GO:0009507
VIT_03s0167g00010	GO:0009908;GO:0005634;GO:0003677;GO:0006355;GO:0009734;GO:0046983
VIT_17s0000g01280	GO:0043620;GO:0032107;GO:0005667;GO:0043565;GO:0048527;GO:0045449;GO:0003700
VIT_14s0060g01540	GO:0016020;GO:0005484;GO:0007030;GO:0005802;GO:0007034;GO:0016192;GO:0006886;GO:0005768;GO:0009306;GO:1900150
VIT_04s0044g00670	GO:0005524;GO:0009506;GO:0008270
VIT_07s0005g01650	GO:0005774;GO:0030246;GO:0005783;GO:0009505;GO:0005794
VIT_13s0067g03650	GO:0005634;GO:0003677;GO:0046982;GO:0006334;GO:0000786
VIT_04s0023g03910	GO:0046872;GO:0005886;GO:0030001
VIT_14s0083g01160	GO:0010215;GO:0031225;GO:0016049
VIT_07s0005g03670	GO:0003677;GO:0006281;GO:0005524;GO:0004386;GO:0010332
VIT_12s0028g01210	GO:0005665;GO:0003677;GO:0000418;GO:0006351;GO:0003899;GO:0005730;GO:0000419;GO:0006144;GO:0006206
VIT_14s0030g02200	GO:0005667;GO:0006355;GO:0043565;GO:0045449;GO:0003700
VIT_05s0062g01350	GO:0009507
VIT_06s0080g00810	GO:0016705;GO:0016117;GO:0055114
VIT_03s0017g00530	GO:0006184;GO:0008270;GO:0005525;GO:0003924
VIT_19s0085g00760	GO:0008152;GO:0016758
VIT_14s0108g00060	GO:0005783
VIT_15s0021g01560	GO:0008168;GO:0032259
VIT_19s0014g04630	GO:0004674;GO:0005524;GO:0009069;GO:0006468;GO:0048544
VIT_17s0000g05410	GO:0005768;GO:0006486;GO:0030246;GO:0016021;GO:0005802;GO:0008378;GO:0009507
VIT_16s0050g01590	GO:0008152;GO:0016758
VIT_06s0004g06950	GO:0042967;GO:0008080
VIT_05s0020g00450	GO:0003677;GO:0008168;GO:0006306
VIT_04s0008g04240	GO:0009055;GO:0046872;GO:0006118;GO:0051536
VIT_04s0023g00700	GO:0006508;GO:0004185
VIT_00s0216g00010	GO:0005992;GO:0003824
VIT_00s0194g00120	GO:0006535;GO:0009001;GO:0042967;GO:0005737
VIT_04s0008g04700	GO:0005634;GO:0003677;GO:0046982;GO:0006334;GO:0009909;GO:0042742;GO:0005773;GO:0009266;GO:0044030;GO:0000786
VIT_00s0475g00010	GO:0008152;GO:0016757
VIT_10s0116g00530	GO:0009228;GO:0046872;GO:0005829;GO:0052837;GO:0006950;GO:0009570
VIT_10s0003g04190	GO:0009395;GO:0010214;GO:0046486;GO:0004806;GO:0008970;GO:0005739
VIT_17s0000g01400	GO:0019497;GO:0046872;GO:0006771;GO:0005618;GO:0003993;GO:0016311
VIT_19s0027g01550	GO:0043531;GO:0006952
VIT_03s0017g01170	GO:0015074;GO:0008270;GO:0003676
VIT_06s0004g04350	GO:0005783;GO:0005634
VIT_15s0024g01490	GO:0005982;GO:0006075;GO:0003843;GO:0005985;GO:0000148
VIT_16s0039g00750	GO:0055085;GO:0016021;GO:0005743;GO:0005215
VIT_15s0045g01130	GO:0045892;GO:0048653;GO:0005654;GO:0048440
VIT_16s0039g01440	GO:0003677;GO:0005664;GO:0006260
VIT_00s0125g00090	GO:0004674;GO:0005524;GO:0009069;GO:0006468
VIT_18s0122g01410	GO:0016020;GO:0006508;GO:0008270;GO:0004181
VIT_09s0002g06910	GO:0003677;GO:0003887;GO:0005829;GO:0006261;GO:0006351;GO:0042575
VIT_18s0001g07370	GO:0036459;GO:0048364;GO:0009908;GO:0046872;GO:0008283;GO:0006511;GO:0016579;GO:0048366;GO:1901000
VIT_00s0203g00100	GO:0008152;GO:0016772
VIT_10s0003g03460	GO:0032440;GO:0055085;GO:0005524;GO:0007165;GO:0042626;GO:0008281;GO:0055114;GO:0005774;GO:0030007;GO:0006200;GO:0009651;GO:0016021;GO:0000325
VIT_16s0013g02120	GO:0005634;GO:0007049
VIT_00s0341g00050	GO:0050290;GO:0006687
VIT_00s1235g00010	GO:0005739
VIT_01s0011g03740	GO:0005524;GO:0004819;GO:0005737;GO:0006425
VIT_07s0031g00940	GO:1902358;GO:0016021;GO:0008271
VIT_19s0015g01020	GO:0005667;GO:0006355;GO:0043565;GO:0045449;GO:0003700
VIT_12s0028g00310	GO:0004674;GO:0005524;GO:0009506;GO:0009069;GO:0005886;GO:0046777
VIT_01s0010g01670	GO:0005634;GO:0008270;GO:0006974;GO:0048478;GO:0007049;GO:0003676
VIT_19s0015g01930	GO:0010223;GO:0006355
VIT_00s0676g00040	GO:0015074;GO:0003964;GO:0003723;GO:0008270;GO:0006278
VIT_16s0050g00010	GO:0004674;GO:0005524;GO:0009069;GO:0006468
VIT_04s0008g02920	GO:0000166;GO:0003676
VIT_01s0010g01980	GO:0006804;GO:0006979;GO:0046872;GO:0020037;GO:0004601;GO:0005576;GO:0055114
VIT_05s0062g00680	GO:0006397;GO:0003964;GO:0003723;GO:0005739;GO:0006278
VIT_00s0260g00050	GO:0015074;GO:0008270;GO:0055114;GO:0016491;GO:0003676
VIT_11s0016g04280	GO:0003723;GO:0046872
VIT_04s0023g00830	GO:0006457;GO:0005783;GO:0005509;GO:0051082
VIT_03s0038g03220	GO:0009506;GO:0046658
VIT_14s0066g01200	GO:0019203;GO:0009569;GO:0008138;GO:0006470;GO:0005983;GO:0009570
VIT_13s0019g02200	GO:0005634;GO:0009414;GO:0009409;GO:0004722;GO:0019901;GO:0010360;GO:0008287;GO:0046872;GO:0005829;GO:0006470;GO:0009788;GO:0010119
VIT_05s0102g00550	GO:0019900
VIT_16s0022g01340	GO:0003964;GO:0003723;GO:0006278;GO:0046983
VIT_11s0149g00090	GO:0032440;GO:0005524;GO:2000604;GO:0055114;GO:0004713;GO:0016021;GO:0005886;GO:0018108
VIT_17s0000g09760	GO:0055085;GO:0005524;GO:0006200;GO:0042626;GO:0016021
VIT_08s0007g07570	GO:0005634;GO:0006355
VIT_16s0050g00220	GO:0003779;GO:0005884;GO:0048046;GO:0030042
VIT_06s0009g03810	GO:0000394;GO:0000339;GO:0045292;GO:0051028;GO:0009737;GO:0031053;GO:0005846;GO:0048574
VIT_07s0151g00310	GO:0004674;GO:0005524;GO:0009069;GO:0006468
VIT_06s0004g04930	GO:0005829
VIT_14s0171g00430	GO:0009733;GO:0071731;GO:0048527;GO:0009723;GO:0016049;GO:0007005;GO:0005774;GO:0009505;GO:0005747;GO:0005730;GO:0051301;GO:0009651;GO:0005886;GO:0009507
VIT_18s0001g12660	GO:0009555
VIT_09s0018g02030	GO:0000145;GO:0090406;GO:0006887
VIT_00s2525g00010	GO:0004674;GO:0005524;GO:0009069;GO:0006468;GO:0048544
VIT_17s0053g00170	GO:0051258;GO:0005874;GO:0006184;GO:0005525;GO:0005200;GO:0007017;GO:0003924
VIT_17s0000g01390	GO:0004674;GO:0005524;GO:0009069;GO:0006468
VIT_01s0011g02800	GO:0044403;GO:0009610;GO:0009507
VIT_18s0001g08620	GO:0000287;GO:0009055;GO:0009535;GO:0005524;GO:0006118;GO:0018298;GO:0055114;GO:0016021;GO:0051539;GO:0016168;GO:0015979;GO:0009522;GO:0016491
VIT_15s0048g01790	GO:0031167;GO:0009409;GO:0000179
VIT_01s0010g02490	GO:0015175;GO:0015172;GO:0015804;GO:0016021;GO:0015800
VIT_07s0205g00030	GO:0009506;GO:0008270;GO:0010197;GO:0005886
VIT_04s0008g02720	GO:0005774;GO:0005783;GO:0005794
VIT_08s0040g01070	GO:0006508;GO:0004185
VIT_15s0021g00910	GO:0008152;GO:0016758;GO:0005789
VIT_08s0040g02210	GO:0030246;GO:0004674;GO:0005524;GO:0009069;GO:0006468
VIT_10s0003g04540	GO:0016021;GO:0003333;GO:0015171
VIT_13s0019g00520	GO:0007264;GO:0005525;GO:0015031
VIT_09s0096g00350	GO:0030677;GO:0090502;GO:0051252;GO:0004526;GO:0001682
VIT_14s0030g00290	GO:0005783;GO:0055085;GO:0009414;GO:0009624;GO:0009737;GO:0010200;GO:0009651;GO:0016021;GO:0022891;GO:0009507
VIT_05s0049g01790	GO:0042254;GO:0005730;GO:0006412;GO:0022625;GO:0005739;GO:0003735
VIT_00s0181g00150	GO:0016310;GO:0016787;GO:0009231;GO:0008531
VIT_11s0037g00290	GO:0009055;GO:0005507;GO:0006118
VIT_03s0063g00430	GO:0005982;GO:0004556;GO:0005509;GO:0005985
VIT_00s0663g00030	GO:0005634;GO:0006511;GO:0007275;GO:0008270;GO:0016567;GO:0016874
VIT_12s0035g00200	GO:0009395;GO:0016020;GO:0004630;GO:0046470;GO:0005509;GO:0070290
VIT_02s0025g01580	GO:0009969;GO:0042546;GO:0046983;GO:0005829;GO:0009225;GO:0006012;GO:0003978;GO:0010053;GO:0050662
VIT_01s0011g00160	GO:0033356;GO:0009506;GO:0030244;GO:0016866
VIT_07s0031g00470	GO:0003677;GO:0003887;GO:0000166;GO:0006261;GO:0042575;GO:0001882
VIT_18s0001g06290	GO:0042254;GO:0009506;GO:0005730;GO:0006412;GO:0040007;GO:0022627;GO:0003735;GO:0005886;GO:0009507
VIT_09s0096g00920	GO:0003824;GO:0030170;GO:0009793;GO:0009095;GO:0009570
VIT_14s0128g00410	GO:0019901;GO:0000079
VIT_19s0090g01860	GO:0005634;GO:0006508;GO:0008233;GO:0016301;GO:0009987
VIT_01s0026g02030	GO:0009416;GO:0046983
VIT_05s0020g02170	GO:0055085;GO:0016021;GO:0022891
VIT_13s0106g00180	GO:0005634;GO:0003677;GO:0006260;GO:0008270
VIT_18s0001g10290	GO:0008152;GO:0003824
VIT_05s0020g00500	GO:0004553;GO:0005975
VIT_06s0004g02890	GO:0005774;GO:0006457;GO:0005783;GO:0016757;GO:0003756;GO:0034976;GO:0009507;GO:0045454
VIT_13s0047g00450	GO:0010106;GO:0055072;GO:0003677;GO:0009414;GO:0046983
VIT_11s0016g03070	GO:0010255;GO:0005982;GO:0005524;GO:0006096;GO:0090332;GO:0010148;GO:0006013;GO:0019872;GO:0008270;GO:0009747;GO:0051156;GO:0006000;GO:0006094;GO:0031307;GO:0008865;GO:0005985;GO:0046835;GO:0005774;GO:0004340;GO:0012501;GO:0019320;GO:0006012;GO:0009536
VIT_14s0128g00030	GO:0009507
VIT_03s0038g00380	GO:0016773;GO:0005975;GO:0009507
VIT_10s0003g03180	GO:0005840;GO:0008963;GO:0009252;GO:0042254;GO:0016021;GO:0006412;GO:0003735;GO:0006629
VIT_16s0098g00320	GO:0005634;GO:0005829;GO:0008270;GO:0045694;GO:0003676
VIT_12s0055g01220	GO:0009506;GO:0005829;GO:0007017;GO:0009793
VIT_08s0056g01150	GO:0005783;GO:0022900;GO:0009505;GO:0005886;GO:0016491
VIT_04s0023g02290	GO:0008168;GO:0032259
VIT_06s0004g07670	GO:0006342;GO:0009791;GO:0005667;GO:0045449;GO:0006306;GO:0003700
VIT_19s0090g01730	GO:0008152;GO:0003950
VIT_07s0129g00820	GO:0016705;GO:0020037;GO:0005506;GO:0004497;GO:0055114
VIT_00s0253g00010	GO:0000287;GO:0016020;GO:0034059;GO:0008152;GO:0005829;GO:0003824;GO:0030976
VIT_01s0011g01820	GO:0005840;GO:0042254;GO:0006412;GO:0003735
VIT_10s0003g01430	GO:0005524;GO:0004672;GO:0006468;GO:0009793
VIT_05s0020g01540	GO:0035242;GO:0034970;GO:0046982;GO:0009909;GO:0034971;GO:0042803;GO:0010228;GO:0019919;GO:0034972;GO:0035241;GO:0016277
VIT_18s0001g12410	GO:0015074;GO:0008270;GO:0003676
VIT_07s0130g00460	GO:0005634;GO:0003677;GO:0006352;GO:0016570
VIT_12s0055g00990	GO:0006804;GO:0006979;GO:0046872;GO:0020037;GO:0004601;GO:0055114
VIT_09s0002g08470	GO:0009644;GO:0005829;GO:0008270;GO:0055114;GO:0016491
VIT_09s0070g00890	GO:0042254;GO:0006412;GO:0005739;GO:0003735;GO:0015935;GO:0019843;GO:0009507
VIT_01s0010g00610	GO:0008725;GO:0006284
VIT_18s0072g00200	GO:0005634;GO:0006281;GO:0006554;GO:0010224;GO:0034968;GO:0010228;GO:0018024
VIT_00s0204g00030	GO:0016021;GO:0003333;GO:0015171
VIT_13s0019g02330	GO:0006013;GO:0008928;GO:0004475;GO:0009058;GO:0006000
VIT_03s0038g03660	GO:0000151;GO:0016567;GO:0004842
VIT_14s0108g00360	GO:0016772
VIT_17s0000g04380	GO:0004674;GO:0005524;GO:0030247;GO:0009069;GO:0016021;GO:0006468
VIT_18s0001g12880	GO:0009611;GO:0008168;GO:0032259;GO:0009694
VIT_11s0016g00450	GO:0005840;GO:0043022;GO:0001731;GO:0016282;GO:0003743;GO:0006446;GO:0005829;GO:0033290;GO:0005852
VIT_00s0499g00030	GO:0046872;GO:0045300;GO:0006633;GO:0055114;GO:0009507
VIT_00s1693g00010	GO:0070482;GO:0005634;GO:0005829
VIT_16s0050g00490	GO:0004252;GO:0006508
VIT_07s0031g00670	GO:0045892;GO:0005634;GO:0005667;GO:0043565;GO:0045449;GO:0003700;GO:0009408
VIT_08s0040g02350	GO:0016020;GO:0015018;GO:0030206
VIT_05s0062g01160	GO:0005982;GO:0045330;GO:0005985;GO:0030599;GO:0005618;GO:0045490;GO:0004857;GO:0043086;GO:0042545
VIT_18s0001g12940	GO:0006231;GO:0046656;GO:0006730;GO:0004799;GO:0004146;GO:0055114;GO:0006761;GO:0046654;GO:0006206;GO:0032259;GO:0006545
VIT_03s0088g00350	GO:0043232;GO:0044446
VIT_08s0007g05260	GO:0015930;GO:0006537;GO:0009941;GO:0055114
VIT_11s0016g05660	GO:0003677;GO:0000785;GO:0003682
VIT_04s0008g01880	GO:0019139;GO:0008762;GO:0009690;GO:0006040;GO:0050660;GO:0055114
VIT_04s0023g03680	GO:0016020;GO:0023014;GO:0005524;GO:0009414;GO:0006970;GO:0035556;GO:0000160;GO:0008270;GO:0000156;GO:0009365;GO:0010375;GO:0010431;GO:0003676;GO:0000155;GO:0005034;GO:0045449;GO:0009927
VIT_06s0004g03290	GO:0055114;GO:0016491
VIT_18s0001g14510	GO:0006457;GO:0005840;GO:0042254;GO:0005524;GO:0051082;GO:0006412;GO:0006950;GO:0003735
VIT_10s0003g03930	GO:0008643;GO:0055085;GO:0016021;GO:0015798;GO:0015992;GO:0005366
VIT_13s0074g00790	GO:0016705;GO:0020037;GO:0005506;GO:0004497;GO:0055114
VIT_03s0017g00540	GO:0005774
VIT_08s0007g00360	GO:0003677;GO:0000785;GO:0003682
VIT_13s0047g00740	GO:0043531;GO:0006952
VIT_15s0046g02120	GO:0008152;GO:0008270;GO:0019789
VIT_12s0028g02130	GO:0004674;GO:0005524;GO:0009069;GO:0006468
VIT_10s0042g00870	GO:0005835;GO:0004315;GO:0042967;GO:0006633
VIT_09s0002g02260	GO:0006754;GO:0046872;GO:0005524;GO:0019829;GO:0006200;GO:0016021;GO:0006812
VIT_04s0008g03080	GO:0006281;GO:0090305;GO:0004519
VIT_08s0007g02420	GO:0006508;GO:0004190
VIT_01s0010g02030	GO:0009505;GO:0009506;GO:0006952;GO:0005886
VIT_16s0013g01920	GO:0005524;GO:0009069;GO:0006468;GO:0016567;GO:0006950;GO:0004842;GO:0004674;GO:0000151
VIT_04s0023g02750	GO:0005774;GO:0005783;GO:0005794
VIT_11s0037g01310	GO:0046983
VIT_00s1278g00010	GO:0004674;GO:0005524;GO:0009069;GO:0006468
VIT_19s0014g00070	GO:0008299;GO:0036422;GO:0006744;GO:0015979;GO:0009570
VIT_18s0041g00660	GO:0005774;GO:0006857;GO:0016021;GO:0009624;GO:0005215
VIT_18s0001g06210	GO:0043531;GO:0007165;GO:0006952
VIT_11s0016g01660	GO:0045548;GO:0009821;GO:0009698;GO:0006570;GO:0005737;GO:0006559
VIT_07s0005g05600	GO:0030259;GO:0016758
VIT_15s0048g02430	GO:0009813;GO:0005506;GO:0055114;GO:0045486
VIT_16s0039g02670	GO:0006886;GO:0071806;GO:0015450;GO:0005525;GO:0009707
VIT_05s0020g02630	GO:0005524;GO:0009824;GO:0009860;GO:0008033
VIT_13s0067g00390	GO:0009535;GO:0006508;GO:0004222
VIT_02s0033g00130	GO:0008152;GO:0016758
VIT_15s0024g00550	GO:0043531;GO:0006952
VIT_19s0027g01360	GO:0016787;GO:0008152
VIT_08s0007g02900	GO:0006457;GO:0003755;GO:0005829;GO:0000413
VIT_11s0016g05840	GO:0048046;GO:0009535;GO:0009506
VIT_07s0005g05790	GO:0005794;GO:0009651;GO:0016021;GO:0016192;GO:0005773
VIT_01s0011g02340	GO:0006886;GO:0005634;GO:0008536
VIT_13s0019g01010	GO:0006561;GO:0009414;GO:0010115;GO:0009408;GO:0009750;GO:0055114;GO:0004022;GO:0005829
VIT_16s0013g01960	GO:0000796;GO:0007076
VIT_12s0142g00610	GO:0006099;GO:0006635;GO:0009506;GO:0046912;GO:0044262
VIT_10s0003g01880	GO:0004672
VIT_07s0005g02050	GO:0016788;GO:0006629
VIT_10s0071g00780	GO:0003677;GO:0005524;GO:0008152;GO:0008270
VIT_07s0104g01270	GO:0005774;GO:0031965
VIT_01s0026g00400	GO:0005634;GO:0003677;GO:0000785;GO:0003682;GO:0006351
VIT_10s0071g00580	GO:0046872
VIT_12s0035g02180	GO:0009826;GO:0043622;GO:0005982;GO:0009504;GO:0005985;GO:0009624;GO:0042538;GO:0005802;GO:0009735;GO:0048367;GO:0005769;GO:0008810
VIT_09s0070g00680	GO:0016310;GO:0006072;GO:0046486;GO:0004370;GO:0005975
VIT_06s0004g06500	GO:0003779;GO:0007010
VIT_16s0148g00230	GO:0004674;GO:0005524;GO:0009069;GO:0006468
VIT_03s0038g02480	GO:0046686;GO:0045910;GO:0000226;GO:0006511;GO:0005829;GO:0005886
VIT_06s0061g01120	GO:0003824;GO:0044237;GO:0050662
VIT_06s0004g01790	GO:0008270;GO:0003676
VIT_13s0067g03050	GO:0005524;GO:0004672;GO:0016021;GO:0006468
VIT_01s0150g00160	GO:0051537;GO:0005750;GO:0008121;GO:0006118;GO:0055114;GO:0006119;GO:1902600;GO:0046872;GO:0045285
VIT_02s0025g02820	GO:0008289;GO:0009611;GO:0005773
VIT_06s0004g01270	GO:0005982;GO:0006075;GO:0003843;GO:0005985;GO:0000148
VIT_11s0016g01760	GO:0003729;GO:0016787;GO:0005849;GO:0006378
VIT_18s0001g06150	GO:0009505;GO:0009741;GO:0005794;GO:0040007;GO:0001666
VIT_13s0067g01120	GO:0042389;GO:0009409;GO:0009941;GO:0055114;GO:0016717;GO:0006629
VIT_03s0038g02760	GO:0010255;GO:0051015;GO:0046034;GO:0051693;GO:0005524;GO:0009506;GO:0046686;GO:0015991;GO:0016820;GO:0051017;GO:0005794;GO:0005886;GO:0033180;GO:0009507
VIT_18s0001g01390	GO:0016706;GO:0005506;GO:0055114
VIT_15s0021g01430	GO:0004820;GO:0005524;GO:0009345;GO:0006426;GO:0006544;GO:0006566;GO:0006563
VIT_18s0001g06640	GO:0008270
VIT_11s0016g05580	GO:0003677;GO:0005634
VIT_15s0046g00100	GO:0004674;GO:0005524;GO:0009069;GO:0006468
VIT_11s0016g00430	GO:0016788;GO:0006629
VIT_01s0127g00450	GO:0016226;GO:0005506;GO:0051536
VIT_10s0092g00490	GO:0016705;GO:0020037;GO:0005506;GO:0004497;GO:0055114
VIT_03s0091g00540	GO:0016706;GO:0005506;GO:0005794;GO:0055114;GO:0031418
VIT_19s0014g01850	GO:0008270
VIT_18s0001g00180	GO:0010098;GO:0005524;GO:0004672;GO:0009898;GO:0006468;GO:0080159
VIT_04s0023g00160	GO:0016787;GO:0008152;GO:0009507
VIT_07s0151g00500	GO:0004674;GO:0005524;GO:0009069;GO:0006468;GO:0005886
VIT_13s0064g01870	GO:0043531;GO:0006952
VIT_13s0019g00880	GO:0000398;GO:0005681;GO:0005886;GO:0009507
VIT_18s0001g04240	GO:0000287;GO:0008152;GO:0010333
VIT_03s0063g00780	GO:0016787;GO:0008152
VIT_18s0001g06380	GO:0043531;GO:0007165;GO:0006952
VIT_13s0019g04770	GO:0000145;GO:0006904;GO:0015031
VIT_15s0024g00700	GO:0006430;GO:0005524;GO:0009085;GO:0004824;GO:0005737;GO:0003676
VIT_05s0029g00500	GO:0005634
VIT_01s0011g00340	GO:0010098;GO:0005982;GO:0005618;GO:0005576;GO:0005985;GO:0004650;GO:0080159;GO:0009793
VIT_10s0003g01220	GO:0046872;GO:0030001
VIT_12s0059g01310	GO:0031386;GO:0016925
VIT_08s0007g04920	GO:0008270
VIT_11s0016g03260	GO:0009733;GO:0009504;GO:0005819;GO:0048829;GO:0010071;GO:0051510;GO:0007276
VIT_18s0001g00340	GO:0046274;GO:0048046;GO:0052716;GO:0005507;GO:0055114
VIT_07s0151g00450	GO:0046983
VIT_02s0025g03570	GO:0006281;GO:0006310;GO:0005737;GO:0003676;GO:0016788
VIT_04s0008g02570	GO:0016458;GO:0003676
VIT_06s0009g03110	GO:0016705;GO:0020037;GO:0005506;GO:0004497;GO:0055114
VIT_06s0004g00700	GO:0006367;GO:0005669
VIT_13s0047g01150	GO:0006886;GO:0016788;GO:0006505
VIT_03s0038g02210	GO:0016021
VIT_12s0028g03270	GO:0045892;GO:0003677;GO:0009723;GO:0009737;GO:0009864;GO:0010200;GO:0005667;GO:0016604;GO:0045449;GO:0003700
VIT_18s0041g00690	GO:0046983
VIT_12s0055g01120	GO:0009507
VIT_09s0054g01590	GO:0008289
VIT_10s0071g00520	GO:0046872
VIT_06s0061g01450	GO:0031047
VIT_00s0324g00080	GO:0008152;GO:0016758
VIT_17s0000g07080	GO:0008152;GO:0016758
VIT_11s0016g00530	GO:0009055;GO:0051537;GO:0046872;GO:0048868;GO:0006118
VIT_19s0014g00320	GO:0003677;GO:0046983
VIT_05s0094g01310	GO:0005982;GO:0047911;GO:0005576;GO:0005985;GO:0004650
VIT_00s0515g00050	GO:0004674;GO:0005524;GO:0009069;GO:0006468
VIT_14s0068g01000	GO:0005783;GO:0005886
VIT_01s0127g00580	GO:0004252;GO:0006508
VIT_14s0036g00310	GO:0043531;GO:0005524;GO:0008152;GO:0006952;GO:0017111
VIT_16s0039g00840	GO:0005783;GO:0016705;GO:0020037;GO:0005506;GO:0004497;GO:0055114
VIT_00s0521g00010	GO:0071732;GO:0016706;GO:0055114;GO:0071281;GO:0071369
VIT_13s0067g00760	GO:0043531;GO:0005524;GO:0008152;GO:0006952;GO:0017111
VIT_00s0183g00050	GO:0004553;GO:0005975
VIT_07s0104g00600	GO:0005840;GO:0006184;GO:0006448;GO:0003746;GO:0016779;GO:0005525;GO:0003924
VIT_19s0014g03460	GO:0005783
VIT_18s0001g13660	GO:0009790;GO:0048700
VIT_03s0038g02510	GO:0016616;GO:0051287;GO:0055114
VIT_14s0128g00310	GO:0008270
VIT_05s0020g02150	GO:0005747;GO:0009536
VIT_18s0001g08250	GO:0045298;GO:0000226;GO:0009506;GO:0005874;GO:0006184;GO:0005200;GO:0003924;GO:0005773;GO:0051258;GO:0005618;GO:0005730;GO:0005829;GO:0009651;GO:0005525;GO:0005886;GO:0071258
VIT_04s0008g04920	GO:0016706;GO:0055114
VIT_12s0034g01970	GO:0045735
VIT_16s0100g01020	GO:0009811;GO:0009809;GO:0006952;GO:0050350;GO:0005737;GO:0009805
VIT_08s0007g07470	GO:0030246;GO:0005975;GO:0003824
VIT_03s0038g04450	GO:0006355;GO:0046982;GO:0009744;GO:0080149;GO:0005667;GO:0043565;GO:0003700;GO:0045449
VIT_18s0001g04020	GO:0000287;GO:0008152;GO:0010333
VIT_04s0008g00270	GO:0051258;GO:0006184;GO:0043234;GO:0005525;GO:0003924
VIT_14s0030g02090	GO:0070588;GO:0046872;GO:0008152;GO:0005524;GO:0005388;GO:0016021;GO:0016529
VIT_05s0062g00970	GO:0000287;GO:0008152;GO:0003824;GO:0030976
VIT_15s0021g01390	GO:0009055;GO:0009506;GO:0005507;GO:0006118;GO:0046658
VIT_18s0072g00990	GO:0005524;GO:0004672;GO:0016021;GO:0006468;GO:0055114;GO:0016491
VIT_17s0053g00690	GO:0008270
VIT_07s0031g03210	GO:0005634;GO:0005524;GO:0009069;GO:0070300;GO:0006468;GO:0048527;GO:0004674;GO:0005829;GO:0009651
VIT_01s0011g02170	GO:0004553;GO:0030246;GO:0005975
VIT_19s0014g05380	GO:0008234;GO:0006508;GO:0050660;GO:0009941;GO:0055114;GO:0005778;GO:0016491
VIT_11s0016g01840	GO:0008152;GO:0016758
VIT_04s0044g00500	GO:0005886
VIT_09s0070g00600	GO:0005779;GO:0016559
VIT_11s0065g00990	GO:0005634;GO:0003677;GO:0006260
VIT_18s0001g11590	GO:0004713;GO:0005524;GO:0018108
VIT_12s0134g00550	GO:0005337;GO:1901642;GO:0016021
VIT_13s0019g04440	GO:0008270
VIT_14s0060g00200	GO:0000287;GO:0005654;GO:0003677;GO:0006284;GO:0017108;GO:0008409;GO:0005730;GO:0005739;GO:0000737;GO:0043137
VIT_08s0007g06600	GO:0030246;GO:0004674;GO:0005524;GO:0009069;GO:0006468
VIT_13s0019g02460	GO:0016020;GO:0006810;GO:0005215
VIT_10s0116g01060	GO:0008152;GO:0003824
VIT_07s0095g00160	GO:0004674;GO:0005524;GO:0009069;GO:0006468
VIT_12s0028g02180	GO:0032440;GO:0048046;GO:0016036;GO:0019643;GO:0006094;GO:0008964;GO:0051262;GO:0006099;GO:0005829
VIT_13s0074g00770	GO:0046872;GO:0000785;GO:0030001
VIT_07s0031g01480	GO:0010369;GO:0010286;GO:0005730
VIT_05s0020g01960	GO:1902600;GO:0035725;GO:0015385;GO:0009651;GO:0016021;GO:0006885
VIT_14s0171g00300	GO:0009611;GO:0009695;GO:0016874
VIT_09s0002g07530	GO:0005829
VIT_08s0040g02220	GO:0005634;GO:0003677;GO:0006355
VIT_10s0003g03220	GO:0008168;GO:0032259
VIT_19s0014g01540	GO:0016020;GO:0005524;GO:0006200;GO:0016887
VIT_12s0057g00020	GO:0007186;GO:0009535;GO:0009523;GO:0010182;GO:0045037;GO:0009528;GO:0009532;GO:0009941;GO:0010319;GO:0045038;GO:0010027;GO:0015979
VIT_12s0055g00170	GO:0008152;GO:0016758
VIT_06s0004g06670	GO:0009395;GO:0004435;GO:0005509;GO:0007242;GO:0004871;GO:0035556;GO:0046339
VIT_01s0011g04800	GO:0004514;GO:0046497;GO:0009435
VIT_16s0039g01870	GO:0004674;GO:0005524;GO:0009069;GO:0006468
VIT_17s0000g08550	GO:0010183;GO:0003677;GO:0000785;GO:0003682;GO:0045697
VIT_00s0229g00090	GO:0031012;GO:0006508;GO:0004222;GO:0008270
VIT_18s0089g01000	GO:0003964;GO:0003723;GO:0006278
VIT_06s0004g02080	GO:0016783;GO:0005737;GO:0008033
VIT_03s0038g04500	GO:0006231;GO:0046656;GO:0006730;GO:0004799;GO:0004146;GO:0055114;GO:0006761;GO:0046654;GO:0006206;GO:0032259;GO:0006545
VIT_10s0003g03540	GO:0008152;GO:0003824
VIT_12s0028g02420	GO:0016706;GO:0055114
VIT_19s0014g01640	GO:0016020;GO:0048046;GO:0006090;GO:0019643;GO:0009409;GO:0044262;GO:0042742;GO:0006108;GO:0046686;GO:0005618;GO:0005507;GO:0009651;GO:0046487;GO:0030060;GO:0009507
VIT_06s0009g03770	GO:0010024;GO:0016636;GO:0055114;GO:0010019;GO:0050897
VIT_10s0071g01110	GO:0048046;GO:0009505;GO:0004553;GO:0005975
VIT_17s0000g02450	GO:0005874;GO:0006184;GO:0005200;GO:0005737;GO:0003924;GO:0051258;GO:0007017;GO:0005525
VIT_18s0001g10560	GO:0009904;GO:0005829;GO:0009903;GO:0005886
VIT_14s0128g00470	GO:0009507
VIT_17s0000g03180	GO:0005634;GO:0005829
VIT_18s0001g15570	GO:0046872
VIT_04s0008g04290	GO:0006351
VIT_06s0004g00950	GO:0010390;GO:0033523;GO:0008270;GO:0010162;GO:0042803;GO:0009965;GO:0010228
VIT_18s0001g07730	GO:0005667;GO:0006355;GO:0008270;GO:0043565;GO:0045449;GO:0003700
VIT_07s0031g02510	GO:0005759;GO:0070403;GO:0008270;GO:0034979;GO:0006471;GO:0006476
VIT_15s0021g00540	GO:0005982;GO:0004857;GO:0043086;GO:0005985;GO:0030599
VIT_01s0011g03840	GO:0008375;GO:0016020;GO:0008152
VIT_17s0000g09160	GO:0016021;GO:0005886;GO:0055114;GO:0016491
VIT_13s0067g02810	GO:0005829;GO:0009651;GO:0042742;GO:0055114;GO:0005886;GO:0009570;GO:0016491
VIT_14s0068g01610	GO:0006355
VIT_04s0008g05700	GO:0016597;GO:0008152
VIT_16s0039g01090	GO:0016705;GO:0020037;GO:0005506;GO:0004497;GO:0055114
VIT_12s0034g01910	GO:0045735
VIT_10s0003g00450	GO:0009620;GO:0005829;GO:0009536;GO:0005886
VIT_10s0003g05610	GO:0008762;GO:0006040;GO:0050660;GO:0055114
VIT_11s0052g01600	GO:0008152;GO:0016758
VIT_13s0084g00130	GO:0016787;GO:0008152
VIT_05s0020g01520	GO:0005634;GO:0005829
VIT_00s0357g00120	GO:0005634;GO:0005667;GO:0080167;GO:0006355;GO:0045449;GO:0003700
VIT_05s0051g00940	GO:0006810;GO:0005484;GO:0005634;GO:0042765;GO:0016255;GO:0005886
VIT_18s0117g00010	GO:0055085;GO:0016820;GO:0016471;GO:0015992
VIT_04s0079g00790	GO:0019605;GO:0019761;GO:0003824
VIT_11s0016g04060	GO:0004674;GO:0005524;GO:0009069;GO:0006468
VIT_08s0105g00500	GO:0005794;GO:0045489;GO:0030244;GO:0009827;GO:0005886
VIT_17s0000g07740	GO:0003677;GO:0006284;GO:0090305;GO:0004519
VIT_02s0025g01490	GO:0005829;GO:0009965;GO:0009793
VIT_01s0026g00390	GO:0005634;GO:0003677;GO:0000785;GO:0003682;GO:0006351
VIT_08s0056g01670	GO:0005829;GO:0071472;GO:0042631
VIT_05s0049g00720	GO:0005199;GO:0005618;GO:0042546
VIT_00s0285g00030	GO:0046872
VIT_11s0016g05330	GO:0080040
VIT_18s0001g05270	GO:0005774;GO:0005783;GO:0005794
VIT_06s0004g01160	GO:0048046;GO:0005524;GO:0009396;GO:0046686;GO:0005829;GO:0005507;GO:0046487;GO:0004329;GO:0005886;GO:0009507
VIT_04s0069g00200	GO:0035235;GO:0034220;GO:0007268;GO:0016021;GO:0004970;GO:0005234
VIT_13s0019g02140	GO:0046872;GO:0055114;GO:0016491
VIT_12s0034g01860	GO:0006098;GO:0004616;GO:0019521;GO:0051287
VIT_04s0069g00620	GO:0035235;GO:0034220;GO:0007268;GO:0016021;GO:0004970;GO:0005234
VIT_05s0020g02810	GO:0007623
VIT_06s0004g06190	GO:0004252;GO:0010206;GO:0006508;GO:0009533;GO:0009941;GO:0009658;GO:0030163
VIT_16s0022g01140	GO:0009058;GO:0016747
VIT_11s0052g00640	GO:0016226;GO:0005506;GO:0051536
VIT_00s1364g00010	GO:0006769;GO:0019365;GO:0008936;GO:0046497;GO:0009737
VIT_11s0052g00980	GO:0005768;GO:0005829;GO:0005886;GO:0005802
VIT_14s0006g01660	GO:0042816;GO:0016310;GO:0008478;GO:0009443;GO:0005829;GO:0042538;GO:0010054
VIT_11s0052g00830	GO:0051571;GO:0009506;GO:0061087;GO:0048587;GO:0042802;GO:0035064;GO:0070417;GO:0010048;GO:0001666;GO:1900111;GO:0031519;GO:0045814;GO:0032922;GO:0005677
VIT_09s0002g00140	GO:0016042;GO:0046486;GO:0004806
VIT_15s0048g02350	GO:0005774;GO:0005747;GO:0005618;GO:0009506;GO:0009507
VIT_06s0080g00120	GO:0080019;GO:0010025;GO:0055114
VIT_00s0425g00020	GO:0004674;GO:0005524;GO:0009069;GO:0006468
VIT_04s0008g00340	GO:0004674;GO:0005524;GO:0009069;GO:0016021;GO:0006468
VIT_05s0094g00330	GO:0008061;GO:0006032;GO:0016998;GO:0005975;GO:0004568
VIT_16s0100g00640	GO:0004252;GO:0006508;GO:0009506;GO:0016021
VIT_12s0059g01670	GO:0034414;GO:0051252;GO:0042781
VIT_19s0014g00230	GO:0008270
VIT_09s0002g06830	GO:0004674;GO:0005524;GO:0009069;GO:0006468
VIT_04s0023g02510	GO:0009058
VIT_01s0010g01990	GO:0020037;GO:0005506;GO:0006633;GO:0055114;GO:0016717
VIT_04s0008g02610	GO:0009739;GO:0010228;GO:0009911
VIT_11s0037g01190	GO:0009507
VIT_06s0004g05070	GO:0016020;GO:0055085;GO:0046873;GO:0030001
VIT_16s0039g02180	GO:0009055;GO:0006744;GO:0006118;GO:0050897;GO:0005747;GO:0006120;GO:0015992;GO:0008137;GO:0006814
VIT_14s0060g00390	GO:0005982;GO:0045330;GO:0005985;GO:0030599;GO:0005618;GO:0045490;GO:0004857;GO:0043086;GO:0042545
VIT_12s0134g00600	GO:0008152;GO:0016747
VIT_14s0060g01280	GO:0006119;GO:0016020;GO:0055085;GO:0004427;GO:0015992;GO:0009678
VIT_18s0001g12120	GO:0005634;GO:0006355;GO:0010629;GO:0090342;GO:0005737;GO:0010310;GO:0005667;GO:0043565;GO:0045449;GO:0003700
VIT_01s0026g01660	GO:0005982;GO:0004556;GO:0005509;GO:0005985;GO:0009570
VIT_07s0129g00920	GO:0004674;GO:0005524;GO:0009069;GO:0006468
VIT_11s0037g01270	GO:0043531;GO:0005524;GO:0008152;GO:0006952;GO:0017111
VIT_19s0015g01330	GO:0005774;GO:0005829
VIT_00s0437g00010	GO:0004674;GO:0005524;GO:0009069;GO:0006468
VIT_07s0141g00200	GO:0005840;GO:0042254;GO:0006412;GO:0009295;GO:0003735;GO:0009941;GO:0009570
VIT_11s0078g00480	GO:0009751;GO:0003677;GO:0000785;GO:0003682;GO:0009753
VIT_18s0001g12540	GO:0005737
VIT_06s0004g03810	GO:0045298;GO:0007018;GO:0005874;GO:0008152;GO:0005524;GO:0008017;GO:0003777;GO:0005886;GO:0005871
VIT_18s0001g11290	GO:0004175;GO:0006508;GO:0016021;GO:0009534;GO:0008236;GO:0006465
VIT_11s0016g03550	GO:0005759;GO:0005886;GO:0055114;GO:0016491
VIT_03s0097g00060	GO:0016598;GO:0010150;GO:0050994;GO:0010029;GO:0009737;GO:0004057
VIT_05s0077g00800	GO:0005634;GO:0006260
VIT_04s0008g01300	GO:0006546;GO:0006566;GO:0055114;GO:0030170;GO:0006563;GO:0004375
VIT_16s0022g01100	GO:0000287;GO:0015940;GO:0050660;GO:0009097;GO:0003984;GO:0009099;GO:0005948;GO:0009098;GO:0030976
VIT_18s0001g15690	GO:0004553;GO:0005975
VIT_03s0088g00260	GO:0006508;GO:0004185
VIT_04s0044g00350	GO:0016020
VIT_06s0004g04820	GO:0005524;GO:0004672;GO:0006468
VIT_17s0000g01200	GO:0030554
VIT_00s0822g00010	GO:0016020;GO:0005524;GO:0006200;GO:0016887
VIT_03s0038g04570	GO:0019252;GO:0010170;GO:0005978;GO:0008878;GO:0005985;GO:0009507
VIT_04s0008g05420	GO:0016036
VIT_18s0001g06450	GO:0043531;GO:0007165;GO:0006952
VIT_08s0040g02900	GO:0010044
VIT_06s0004g08380	GO:0009579;GO:0009507
VIT_14s0083g01130	GO:0008081;GO:0006629
VIT_08s0032g00040	GO:0016787;GO:0008152
VIT_01s0026g00500	GO:0016020
VIT_16s0100g00580	GO:0000287;GO:0042325;GO:0006355;GO:0006808;GO:0009416;GO:0044262;GO:0046912;GO:0050790;GO:0009534;GO:0046983;GO:0009718;GO:0003676;GO:0042304;GO:0005829;GO:0010307
VIT_07s0104g00040	GO:0016020;GO:0009526;GO:0015031
VIT_07s0185g00050	GO:0048046;GO:0016762;GO:0006073;GO:0048573;GO:0003676;GO:0004553;GO:0005618;GO:0008270
VIT_08s0007g04150	GO:0005634;GO:0003677;GO:0005524;GO:0006355;GO:0004672;GO:0006468;GO:0016021;GO:0005886
VIT_18s0001g10590	GO:0009941
VIT_02s0025g03280	GO:0006508;GO:0008237;GO:0008270
VIT_07s0289g00010	GO:0005506;GO:0055114;GO:0031408;GO:0016165
VIT_03s0132g00400	GO:0030246;GO:0004674;GO:0005524;GO:0009069;GO:0006468
VIT_14s0171g00330	GO:0005774;GO:0009055;GO:0020037;GO:0005506;GO:0005750;GO:0006118;GO:0005886
VIT_04s0069g00420	GO:0005634;GO:0008152;GO:0005524;GO:0009506;GO:0010091;GO:0016192;GO:0007033;GO:0017111;GO:0005771;GO:0007032
VIT_06s0009g02050	GO:0015074;GO:0008270;GO:0003676
VIT_14s0068g01400	GO:0016021;GO:0005886
VIT_15s0048g01240	GO:0005634;GO:0003677;GO:0005667;GO:0006355;GO:0045449;GO:0003700;GO:0046983
VIT_01s0011g05060	GO:0006952;GO:0009607
VIT_01s0011g04860	GO:0010315;GO:0010082;GO:0055085;GO:0009506;GO:0009958;GO:0009416;GO:0010329;GO:0048766;GO:0048767;GO:0012506;GO:0009986;GO:0009926;GO:0016021;GO:0009942;GO:0016328
VIT_08s0007g06560	GO:0030246;GO:0004674;GO:0005524;GO:0009069;GO:0006468
VIT_14s0060g01500	GO:0005634;GO:0006355
VIT_05s0102g00080	GO:0005634;GO:0000166;GO:0030529;GO:0019013;GO:0003676
VIT_00s0539g00010	GO:0004674;GO:0005524;GO:0009069;GO:0016021;GO:0006468
VIT_10s0042g00020	GO:0016844;GO:0042432;GO:0016114
VIT_08s0007g07550	GO:0005667;GO:0006355;GO:0008270;GO:0043565;GO:0045449;GO:0003700
VIT_18s0075g00870	GO:0015074;GO:0003676
VIT_15s0046g00710	GO:0004144;GO:0048446;GO:0042967;GO:0005886;GO:0045017
VIT_05s0020g01980	GO:0006633
VIT_14s0060g00320	GO:0005488
VIT_08s0040g02970	GO:0008287;GO:0046872;GO:0006470;GO:0004722
VIT_19s0027g01190	GO:0005524;GO:0006418;GO:0000049;GO:0004812;GO:0005737
VIT_16s0013g01190	GO:0015074;GO:0004674;GO:0005524;GO:0009069;GO:0006468;GO:0003676
VIT_08s0105g00400	GO:0005634;GO:0000785;GO:0006355;GO:0003682;GO:0005667;GO:0043565;GO:0003700;GO:0045449
VIT_14s0060g01100	GO:0005768;GO:0020037;GO:0005802
VIT_19s0015g00110	GO:0016705;GO:0020037;GO:0005506;GO:0004497;GO:0055114
VIT_12s0034g00250	GO:0006833;GO:0019530;GO:0055085;GO:0005524;GO:0009506;GO:0009414;GO:0042626;GO:0009737;GO:0006691;GO:0015250;GO:0006749;GO:0006693;GO:0003840;GO:0016021;GO:0009507
VIT_16s0022g01820	GO:0045298;GO:0055028;GO:0052096;GO:0009624;GO:0008017;GO:0000911;GO:0000280;GO:0046785;GO:0009574
VIT_18s0041g01050	GO:0048827;GO:0010229
VIT_14s0108g00740	GO:0009744;GO:0080167;GO:0009749;GO:0009739;GO:0009750;GO:0045454
VIT_01s0010g00990	GO:0006525;GO:0004014;GO:0006597;GO:0006557;GO:0008295;GO:0006560;GO:0008792
VIT_06s0004g05640	GO:0008270;GO:0009507
VIT_11s0065g00100	GO:0006807;GO:0015976;GO:0006730;GO:0004089;GO:0008270
VIT_01s0244g00010	GO:0046983
VIT_00s1287g00020	GO:0006979;GO:0016787;GO:0008152;GO:0051287
VIT_16s0050g01890	GO:0004674;GO:0005524;GO:0009069;GO:0006468;GO:0048544
VIT_08s0058g01070	GO:0016020;GO:0055085;GO:0005215
VIT_10s0116g01620	GO:0005774;GO:0030246;GO:0005975;GO:0003824
VIT_12s0057g00690	GO:0023014;GO:0016020;GO:0005524;GO:0009414;GO:0009909;GO:0035556;GO:0070417;GO:0009636;GO:0034757;GO:0010271;GO:0000160;GO:0043424;GO:0009651;GO:0000156;GO:0009365;GO:0010087;GO:0071215;GO:0080117;GO:0042802;GO:0010029;GO:0000155;GO:0048509;GO:0005034;GO:0045449
VIT_01s0011g00970	GO:0043531;GO:0006952
VIT_09s0002g00290	GO:0043531;GO:0005524;GO:0008152;GO:0006952;GO:0017111
VIT_07s0151g01090	GO:0008270;GO:0003676
VIT_13s0156g00370	GO:0003677;GO:0000785;GO:0003682;GO:0055114;GO:0016491
VIT_11s0016g00460	GO:0045298;GO:0007018;GO:0008152;GO:0009555;GO:0005524;GO:0009506;GO:0005874;GO:0010245;GO:0008017;GO:0007112;GO:0009558;GO:0003777;GO:0005871
VIT_06s0004g04690	GO:0046686
VIT_10s0092g00360	GO:0015031
VIT_13s0047g01160	GO:0009506;GO:0022625;GO:0005774;GO:0042254;GO:0005730;GO:0005618;GO:0006412;GO:0003735;GO:0005886
VIT_09s0002g02910	GO:0016310;GO:0004672
VIT_11s0149g00320	GO:0035885;GO:0005618;GO:0006032;GO:0016998;GO:0009651;GO:0005975;GO:0009753;GO:0009737;GO:0008843
VIT_08s0032g01010	GO:0003676
VIT_12s0057g00990	GO:0005795;GO:0008455;GO:0016021;GO:0009312
VIT_10s0003g04470	GO:0071994;GO:0005524;GO:0009506;GO:0071992;GO:0006812;GO:0006200;GO:0015700;GO:0046685;GO:0015446;GO:0016021;GO:0000325
VIT_12s0028g03570	GO:0008152;GO:0016772;GO:0016491
VIT_13s0047g01190	GO:0055114;GO:0016491
VIT_06s0004g00130	GO:0000287;GO:0016310;GO:0004743;GO:0006094;GO:0006096;GO:0030955;GO:0015976;GO:0005829;GO:0006144
VIT_01s0113g00180	GO:0015074;GO:0046872;GO:0003676;GO:0016491
VIT_17s0000g09840	GO:0004013;GO:0048046;GO:0009506;GO:0006730;GO:0005774;GO:0016441;GO:0006555;GO:0006346;GO:0005829;GO:0005507;GO:0005886;GO:0009793
VIT_11s0065g00700	GO:0009058;GO:0016779
VIT_14s0030g02040	GO:0006449;GO:0005840;GO:0018444;GO:0006444;GO:0016149
VIT_01s0127g00230	GO:0004674;GO:0005524;GO:0009069;GO:0016021;GO:0006468
VIT_00s1603g00010	GO:0009555;GO:0009506;GO:0016023;GO:0009860;GO:0005773;GO:0005829;GO:0007264;GO:0005525;GO:0005886;GO:0015031
VIT_00s0179g00280	GO:0032440;GO:0005634;GO:0009414;GO:0005829;GO:0005509;GO:0009651;GO:0019722;GO:0055114;GO:0009737
VIT_10s0003g01870	GO:0004252;GO:0006508
VIT_14s0006g00250	GO:0009506
VIT_16s0039g01170	GO:0045548;GO:0009821;GO:0009698;GO:0006570;GO:0005737;GO:0006559
VIT_06s0004g00750	GO:0003824;GO:0009850
VIT_07s0005g03470	GO:0005524;GO:0000785;GO:0003682;GO:0046982;GO:0007064;GO:0008278
VIT_11s0016g01440	GO:0005771;GO:0015031
VIT_01s0137g00540	GO:0005783;GO:0009414;GO:0010286;GO:0005506;GO:0055114;GO:0010298;GO:0016705;GO:0010112;GO:0005739;GO:0005886;GO:0071732;GO:0010120;GO:0020037;GO:0009506;GO:0071281;GO:0009737;GO:0005794;GO:0004497;GO:0009625;GO:0009617;GO:0071369
VIT_12s0028g01420	GO:0016021
VIT_18s0001g03540	GO:0009733;GO:0009926;GO:0010311;GO:0010328;GO:0048829;GO:0016021;GO:0060919
VIT_18s0001g06260	GO:0043531;GO:0007165;GO:0006952
VIT_12s0034g00550	GO:0006511;GO:0016567;GO:0008270;GO:0050994;GO:0010029;GO:0009737;GO:0004842
VIT_14s0068g01330	GO:0005774;GO:0048443;GO:0048527;GO:0071249;GO:0010152;GO:0002237;GO:0080022
VIT_17s0000g03840	GO:0046872;GO:0030001
VIT_06s0004g06580	GO:0010264;GO:0016773
VIT_08s0007g08760	GO:0019430;GO:0050660;GO:0006118;GO:0055114;GO:0004791;GO:0045454;GO:0010581;GO:0010380;GO:0016671;GO:0006206;GO:0042744;GO:0008047;GO:0043085;GO:0009570
VIT_12s0059g02570	GO:0004672
VIT_13s0067g00670	GO:0005643;GO:0006611;GO:0009627
VIT_13s0019g01250	GO:0019497;GO:0046872;GO:0006771;GO:0003993;GO:0016311
VIT_15s0046g00890	GO:0005634;GO:0003677;GO:0006355;GO:0008270;GO:0046983
VIT_15s0021g00060	GO:0015074;GO:0003723;GO:0005506;GO:0055114;GO:0003964;GO:0016021;GO:0006633;GO:0006278;GO:0016491
VIT_10s0071g00770	GO:0006508;GO:0004190
VIT_07s0095g00190	GO:0009505;GO:0080167
VIT_11s0065g00740	GO:0031347;GO:0030071;GO:0005680
VIT_19s0015g00450	GO:0000166;GO:0003676
VIT_18s0164g00030	GO:0009772;GO:0010287;GO:0009535;GO:0009773;GO:0009409;GO:0042742;GO:0015986;GO:0045259;GO:0009941;GO:0010319;GO:0046933
VIT_18s0001g01790	GO:0000166;GO:0003676
VIT_05s0020g05050	GO:0016760;GO:0006011;GO:0005982;GO:0016021;GO:0030244;GO:0005985
VIT_09s0002g04700	GO:0003677
VIT_15s0046g02710	GO:0009409
VIT_13s0019g02550	GO:0004252;GO:0006508
VIT_19s0014g03340	GO:0003824;GO:0044237;GO:0050662
VIT_18s0089g00270	GO:0043531;GO:0007165;GO:0006952
VIT_09s0054g01880	GO:0005829
VIT_12s0035g00030	GO:0016787;GO:0008152
VIT_19s0090g01140	GO:0016705;GO:0020037;GO:0005506;GO:0004497;GO:0055114
VIT_02s0109g00290	GO:0016705;GO:0020037;GO:0005506;GO:0004497;GO:0055114
VIT_09s0018g00900	GO:0016020;GO:0005524;GO:0006200;GO:0016887
VIT_01s0010g00090	GO:0003964;GO:0003723;GO:0016787;GO:0008270;GO:0006278
VIT_09s0002g05850	GO:0043531;GO:0005524;GO:0008152;GO:0006952;GO:0017111
VIT_05s0124g00530	GO:0008168;GO:0032259
VIT_01s0150g00140	GO:0010369;GO:0042393;GO:0000785;GO:0010385;GO:0016567;GO:0090309;GO:0008327;GO:0010424;GO:0010428;GO:0010228;GO:0004842;GO:0010429;GO:0003682;GO:0031508;GO:0051301;GO:0008270
VIT_13s0019g00040	GO:0001575;GO:0004563;GO:0009505;GO:0006040;GO:0005829;GO:0005975;GO:0006027
VIT_18s0122g00440	GO:0005840;GO:0006184;GO:0006448;GO:0003746;GO:0005525;GO:0003924
VIT_12s0028g01390	GO:0005777
VIT_13s0019g01990	GO:0090447;GO:0010345
VIT_06s0009g02080	GO:1902600;GO:0016021;GO:0015078;GO:0009706
VIT_10s0003g04630	GO:0005774
VIT_03s0038g02130	GO:0006355;GO:0048443;GO:0003690;GO:0032508;GO:0010228;GO:0048316;GO:0003697;GO:0005829;GO:0008270;GO:0005886;GO:0009631;GO:0009269;GO:0003729;GO:0009737;GO:0043457;GO:0009790
VIT_05s0020g03890	GO:0005634
VIT_16s0050g01830	GO:0005524;GO:0008152;GO:0017111
VIT_08s0058g00140	GO:0008519;GO:0072488;GO:0016021
VIT_13s0019g00790	GO:0016020
VIT_09s0018g01020	GO:0032312;GO:0008060;GO:0008270;GO:0043547
VIT_01s0011g04320	GO:0005634;GO:0004652;GO:0003723;GO:0043631
VIT_19s0015g01210	GO:0003723
VIT_09s0054g01070	GO:0080092;GO:0005524;GO:0004672;GO:0044464;GO:0006468;GO:0016021;GO:0016491
VIT_08s0040g01730	GO:0050832;GO:0016020;GO:0009789;GO:0010150;GO:0042742;GO:0002237;GO:0009408;GO:0071281;GO:0009926;GO:0048765;GO:0001736;GO:0009651;GO:0010119;GO:0052544;GO:0005215;GO:0031348
VIT_10s0003g02360	GO:0016706;GO:0055114
VIT_19s0014g04420	GO:0000160;GO:0035556;GO:0045449;GO:0000156
VIT_19s0015g00330	GO:0003723;GO:0046872;GO:0000166
VIT_06s0004g07880	GO:2000122
VIT_05s0049g02100	GO:0031519;GO:0000785;GO:0003682
VIT_06s0004g05850	GO:0008270
VIT_03s0017g02080	GO:0006534;GO:0004817;GO:0005524;GO:0006423
VIT_02s0109g00310	GO:0016705;GO:0020037;GO:0005506;GO:0004497;GO:0055114
VIT_07s0095g00300	GO:0008168;GO:0032259
VIT_14s0006g00120	GO:0005634;GO:0006260
VIT_16s0039g01690	GO:0006099;GO:0015976;GO:0032040;GO:0005524;GO:0006094;GO:0004612;GO:0006364
VIT_18s0001g12020	GO:0045892;GO:0005634;GO:0003677;GO:0009742;GO:0048316;GO:0048481;GO:0005667;GO:0005829;GO:0045449;GO:0003700
VIT_11s0052g00510	GO:0005829;GO:0030688;GO:0006364
VIT_03s0017g00680	GO:0003824;GO:0044237;GO:0050662
VIT_19s0014g01860	GO:0004527;GO:0090305;GO:0003676
VIT_00s2643g00020	GO:0006554;GO:0034968;GO:0018024
VIT_07s0005g01960	GO:0016021
VIT_00s0199g00190	GO:0019904
VIT_14s0083g00510	GO:0009414
VIT_16s0098g01040	GO:0000166;GO:0003676
VIT_09s0002g05220	GO:0043531;GO:0005524;GO:0008152;GO:0006952;GO:0017111
VIT_11s0037g00600	GO:0005509
VIT_18s0001g09100	GO:0006281;GO:0004402;GO:0042967;GO:0000123;GO:0016573;GO:0010224
VIT_18s0041g00030	GO:0004674;GO:0005524;GO:0005509;GO:0030247;GO:0009069;GO:0006468
VIT_17s0000g03010	GO:0005634;GO:0006659;GO:0005789
VIT_07s0005g02410	GO:0048046;GO:0009535;GO:0003755;GO:0042742;GO:0031977;GO:0000413;GO:0009651;GO:0009941;GO:0006457;GO:0010555;GO:0009737;GO:0006979;GO:0019344;GO:0009642;GO:0009570;GO:0022626
VIT_12s0035g00010	GO:0010216;GO:0005634;GO:0003677;GO:0000785;GO:0006349;GO:0010424;GO:0009910;GO:0006555;GO:0003682;GO:0003886;GO:0009294;GO:0090116;GO:0010069
VIT_06s0061g00350	GO:0015768;GO:0005524;GO:0006200;GO:0015423;GO:0005886
VIT_17s0000g04130	GO:0009733;GO:0005634;GO:0003677;GO:0000785;GO:0009753;GO:0009739;GO:0009751;GO:0046686;GO:0003682;GO:0009651
VIT_08s0007g04520	GO:0008171;GO:0032259;GO:0046983
VIT_15s0024g01060	GO:0004523;GO:0090502;GO:0051252;GO:0006259;GO:0003676
VIT_05s0020g02970	GO:0009395;GO:0006769;GO:0005783;GO:0003951;GO:0016310;GO:0007205;GO:0046486;GO:0005635;GO:0046497;GO:0005774;GO:0004143;GO:0009651;GO:0009507
VIT_13s0067g00340	GO:0000287;GO:0016020;GO:0034059;GO:0008152;GO:0005829;GO:0003824;GO:0030976
VIT_19s0014g02370	GO:0005777;GO:0055114;GO:0018874;GO:0006574;GO:0070403;GO:0006552;GO:0006554;GO:0006568;GO:0006633;GO:0003857;GO:0006550
VIT_00s0558g00020	GO:0005652;GO:0006997;GO:0009507
VIT_12s0034g01270	GO:0043531;GO:0007165;GO:0006952
VIT_00s0532g00030	GO:0015035;GO:0006662;GO:0006457;GO:0005829;GO:0003756;GO:0006118;GO:0055114;GO:0045454
VIT_18s0001g01340	GO:0004674;GO:0005524;GO:0005509;GO:0009069;GO:0006468
VIT_11s0118g00320	GO:0008270;GO:0003676
VIT_03s0063g01960	GO:0015671;GO:0020037;GO:0005506;GO:0019825
VIT_04s0008g00630	GO:0005886;GO:0015031
VIT_00s0199g00230	GO:0003677
VIT_17s0000g03600	GO:0005783
VIT_00s0531g00050	GO:0008152;GO:0016747
VIT_08s0032g00360	GO:0008168;GO:0032259;GO:0003676
VIT_07s0031g01560	GO:0009534
VIT_11s0016g04190	GO:0009505;GO:0009506
VIT_11s0016g01570	GO:0000287;GO:0009094;GO:0006571;GO:0004634;GO:0006094;GO:0000015;GO:0006096;GO:0000162
VIT_01s0011g00590	GO:0006810;GO:0016021;GO:0005215
VIT_00s0505g00040	GO:0005739
VIT_04s0023g01810	GO:0005840;GO:0042254;GO:0006412;GO:0003735;GO:0019843
VIT_02s0087g00870	GO:0009506;GO:0022625;GO:0005773;GO:0042254;GO:0005730;GO:0005618;GO:0006412;GO:0003735;GO:0005886;GO:0009507
VIT_08s0040g00530	GO:0016021;GO:0009941
VIT_10s0003g01620	GO:0009733;GO:0006184;GO:0007264;GO:0005525;GO:0015031;GO:0003924
VIT_04s0043g00730	GO:0003906;GO:0003684;GO:0006284;GO:0008270;GO:0019104;GO:0000737
VIT_11s0016g04380	GO:0005829
VIT_13s0019g00500	GO:0016020
VIT_19s0085g00610	GO:0006952
VIT_00s0179g00110	GO:0008287;GO:0046872;GO:0006470;GO:0004722
VIT_04s0044g00540	GO:0005829;GO:0009507
VIT_12s0034g01470	GO:0043531;GO:0006952
VIT_06s0004g04990	GO:0006355
VIT_14s0006g01820	GO:0045892;GO:0097372;GO:0009861;GO:0070933;GO:0032041;GO:0016573;GO:0046970;GO:0046969;GO:0000118;GO:0009294;GO:0009405;GO:0070932;GO:2000026
VIT_16s0039g01050	GO:0004471;GO:0006090;GO:0006950;GO:0051287;GO:0005737;GO:0006560;GO:0006108;GO:0006099;GO:0008948;GO:0004473;GO:0006525;GO:0015976;GO:0046872
VIT_04s0008g06220	GO:0016020;GO:0042254;GO:0005618;GO:0009506;GO:0006412;GO:0022627;GO:0003735
VIT_15s0048g02280	GO:0003677;GO:0006355
VIT_13s0019g04050	GO:0016021
VIT_08s0056g00700	GO:0003964;GO:0005634;GO:0003723;GO:0005829;GO:0006278
VIT_14s0030g00130	GO:0043531;GO:0005524;GO:0008152;GO:0006952;GO:0017111
VIT_17s0000g10100	GO:0010082;GO:0003677;GO:0000785;GO:0035556;GO:0000160;GO:0003682;GO:0009735;GO:0045449;GO:0000156
VIT_06s0004g00570	GO:0003677;GO:0010468;GO:0000785;GO:0003682;GO:0010090;GO:0048354
VIT_09s0002g03270	GO:0043531;GO:0005524;GO:0008152;GO:0006952;GO:0017111
VIT_06s0009g00770	GO:0046298;GO:0016614;GO:0009055;GO:0051537;GO:0005506;GO:0050660;GO:0031625;GO:0006118;GO:0019760;GO:0055114;GO:0003676;GO:0005829;GO:0018488
VIT_07s0005g03760	GO:0071994;GO:0046870;GO:0071992;GO:0006812;GO:0042742;GO:0042344;GO:0046686;GO:0005507;GO:0005829;GO:0015446;GO:0015700;GO:0046685;GO:0046938;GO:0052544;GO:0016756
VIT_16s0100g00720	GO:0005634;GO:0006355;GO:0009408;GO:0010200;GO:0005667;GO:0043565;GO:0003700;GO:0045449
VIT_15s0045g01090	GO:0016481;GO:2001141;GO:0003714;GO:0005667;GO:0006351
VIT_16s0050g02380	GO:0055085;GO:0016021;GO:0022857
VIT_07s0005g02220	GO:0009765;GO:0009523;GO:0016021;GO:0016168;GO:0018298;GO:0009507
VIT_08s0007g05750	GO:0005768;GO:0008168;GO:0032259;GO:0005802
VIT_00s0259g00190	GO:0006769;GO:0006979;GO:0051287;GO:0000210;GO:0046497
VIT_09s0002g07930	GO:0009094;GO:0006571;GO:0008977;GO:0000162;GO:0055114;GO:0004665
VIT_06s0009g01890	GO:0004527;GO:0090305;GO:0003676
VIT_01s0010g00460	GO:0008152;GO:0016757
VIT_06s0009g02680	GO:0003964;GO:0003723;GO:0006278
VIT_00s1312g00010	GO:0046983
VIT_00s2594g00010	GO:0005524;GO:0004672;GO:0016021;GO:0006468;GO:0005886
VIT_09s0018g00570	GO:0015693;GO:0016020;GO:0055085;GO:0015095
VIT_17s0000g08200	GO:0008270
VIT_00s2390g00010	GO:0043531;GO:0006952
VIT_03s0063g00740	GO:0008152;GO:0016787;GO:0005829
VIT_19s0014g00800	GO:0004674;GO:0005524;GO:0009069;GO:0006468
VIT_00s0665g00010	GO:0000166;GO:0004672
VIT_18s0001g02570	GO:0006558;GO:0010112;GO:0047980
VIT_18s0001g09360	GO:0004252;GO:0006508;GO:0005576
VIT_18s0001g08700	GO:0045298;GO:0007018;GO:0005874;GO:0008152;GO:0005524;GO:0003777;GO:0008017;GO:0005871
VIT_07s0191g00030	GO:0007264;GO:0005525;GO:0015031
VIT_00s0160g00370	GO:0000791;GO:0006302;GO:0004527;GO:0007126;GO:0090305;GO:0000795;GO:0004519;GO:0030145
VIT_13s0019g02260	GO:0031396;GO:0005829;GO:0042802;GO:0071472
VIT_08s0007g01940	GO:0008194;GO:0009247;GO:0009941
VIT_02s0033g00410	GO:0003677;GO:0000785;GO:0003682
VIT_16s0050g00830	GO:0048730;GO:0010143;GO:0051179;GO:0010090;GO:0016747
VIT_02s0025g04860	GO:0016705;GO:0020037;GO:0005506;GO:0004497;GO:0055114
VIT_08s0040g01870	GO:0016020;GO:0009506;GO:0009409;GO:0022625;GO:0005773;GO:0042254;GO:0005730;GO:0006412;GO:0008270;GO:0003735;GO:0009507
VIT_05s0029g00050	GO:0051782;GO:0010052;GO:0045597;GO:0046983;GO:0045893
VIT_18s0001g10090	GO:0045298;GO:0007018;GO:0008152;GO:0005524;GO:0005874;GO:0010215;GO:0005737;GO:0008017;GO:0003777;GO:0005871
VIT_05s0020g03300	GO:0004674;GO:0005524;GO:0009069;GO:0006468;GO:0048544
VIT_14s0060g00600	GO:0004674;GO:0005524;GO:0009069;GO:0006468
VIT_08s0040g00540	GO:0005634;GO:0009414;GO:0009651;GO:0005516;GO:0010337
VIT_12s0142g00310	GO:0005509;GO:0019898;GO:0009767;GO:0045156;GO:0006118;GO:0009654
VIT_18s0122g01010	GO:0005634;GO:0009414;GO:0009409;GO:0005737;GO:0004722;GO:0009737;GO:0008287;GO:0046872;GO:0061416;GO:0006470
VIT_13s0047g01140	GO:0006886;GO:0016788;GO:0006505
VIT_11s0016g04200	GO:0016020;GO:0009793
VIT_08s0007g07480	GO:0016020;GO:0009773;GO:0030246;GO:0005975;GO:0003824;GO:0010628;GO:0009507
VIT_13s0019g02120	GO:0046872;GO:0055114;GO:0016491
VIT_12s0059g02150	GO:0006101;GO:0005524;GO:0009737;GO:0006979;GO:0005774;GO:0046686;GO:0005618;GO:0005507;GO:0006102;GO:0009651;GO:0051539;GO:0009570
VIT_00s0612g00020	GO:0006850;GO:0005743
VIT_17s0000g01170	GO:0031977
VIT_07s0031g02350	GO:0003677;GO:0006281;GO:0005622;GO:0090305;GO:0004519
VIT_04s0023g02350	GO:0016705;GO:0020037;GO:0005506;GO:0055114
VIT_18s0001g11280	GO:0016020;GO:0006810;GO:0005215
VIT_05s0062g00740	GO:0008152;GO:0016758
VIT_07s0005g00830	GO:0008236
VIT_00s0820g00020	GO:0008152;GO:0016758
VIT_12s0055g01280	GO:0004674;GO:0005524;GO:0009069;GO:0016021;GO:0006468
VIT_01s0150g00390	GO:0010082;GO:0005634;GO:0003677;GO:0005524;GO:0042127;GO:0006270;GO:0032508;GO:0005829;GO:0042555;GO:0009790;GO:0003678;GO:0005657
VIT_04s0079g00760	GO:0005783;GO:0007264;GO:0005525;GO:0015031;GO:0005769
VIT_07s0005g06190	GO:0006979;GO:0051537;GO:0005747;GO:0008270;GO:0055114;GO:0016491
VIT_00s0641g00010	GO:0004674;GO:0005524;GO:0009069;GO:0016021;GO:0006468
VIT_11s0118g00420	GO:0016020;GO:0009505;GO:0005975;GO:0016798
VIT_18s0001g03370	GO:0010587;GO:0003723;GO:0090503;GO:0034427;GO:1990074;GO:0051252;GO:0000175;GO:0000932
VIT_19s0014g04170	GO:0004674;GO:0005524;GO:0009069;GO:0006468;GO:0048544
VIT_02s0025g04200	GO:0016021;GO:0003824;GO:0044237;GO:0005886;GO:0050662
VIT_02s0025g03650	GO:0008152;GO:0005524;GO:0019829;GO:0005507;GO:0016021;GO:0006825
VIT_16s0039g01850	GO:0005484;GO:0030140;GO:0009959;GO:0010118;GO:0045324;GO:0016192;GO:0009705;GO:0006623;GO:0009660
VIT_01s0010g02640	GO:0016021
VIT_15s0046g00170	GO:0003677;GO:0000785;GO:0003682
VIT_06s0009g00800	GO:0004553;GO:0005975
VIT_04s0023g00110	GO:0009506;GO:0009651;GO:0030244;GO:0016866
VIT_18s0001g09470	GO:0005768;GO:0006508;GO:0005802;GO:0004190
VIT_01s0137g00600	GO:0035335;GO:0008138;GO:0004725;GO:0006570
VIT_07s0095g00790	GO:0005634;GO:0048497;GO:0010091;GO:0006355;GO:0008289;GO:0005667;GO:0043565;GO:0045449;GO:0003700
VIT_08s0007g01810	GO:0006817;GO:0055085;GO:0005315;GO:0016021
VIT_00s0389g00010	GO:0045892;GO:0009409;GO:0016567;GO:0008270;GO:0004842;GO:0016874
VIT_07s0104g01420	GO:0015035;GO:0009055;GO:0006118;GO:0055114;GO:0045454
VIT_16s0100g00680	GO:0010102;GO:0008285
VIT_00s0259g00140	GO:0055085
VIT_12s0134g00450	GO:0004674;GO:0005524;GO:0009069;GO:0006468;GO:0048544
VIT_07s0151g00580	GO:0008152;GO:0016758
VIT_17s0000g02760	GO:0007031;GO:0005779
VIT_12s0055g01310	GO:0004553;GO:0005975
VIT_15s0048g00530	GO:1900057
VIT_05s0020g04630	GO:0006813;GO:0009941;GO:0008324
VIT_17s0000g08370	GO:0008152;GO:0003950
VIT_00s0187g00370	GO:0009055;GO:0005507;GO:0006118
VIT_18s0001g01250	GO:0009658
VIT_14s0066g01920	GO:0010181;GO:0055114;GO:0016491;GO:0005773
VIT_08s0040g00800	GO:0016020
VIT_14s0068g00410	GO:0005654;GO:0009506;GO:0005730;GO:0000466;GO:0030687;GO:0000463;GO:0043021
VIT_18s0001g14180	GO:0005634;GO:0000151;GO:0016567;GO:0004842
VIT_18s0075g00320	GO:0050896
VIT_14s0060g00360	GO:0008152;GO:0003824;GO:0030170
VIT_18s0041g00610	GO:0006857;GO:0016021;GO:0005215
VIT_04s0210g00130	GO:0016844;GO:0005783;GO:0042432;GO:0016114
VIT_11s0016g05000	GO:0005875;GO:0007017
VIT_10s0003g05530	GO:0008762;GO:0006040;GO:0050660;GO:0055114
VIT_10s0116g01430	GO:0002098;GO:0050660
VIT_16s0039g01580	GO:0016773;GO:0015979;GO:0009507
VIT_08s0105g00330	GO:0006396;GO:0035194
VIT_03s0017g01790	GO:0005840;GO:0042254;GO:0006412;GO:0003735;GO:0019843
VIT_12s0057g00890	GO:0004553;GO:0000166;GO:0008270;GO:0005975;GO:0003676
VIT_04s0023g02380	GO:0043531;GO:0006952
VIT_04s0023g00370	GO:0046872;GO:0048027;GO:0017148;GO:0005829;GO:0010313
VIT_06s0004g04140	GO:0003677;GO:0000785;GO:0003682
VIT_12s0059g01240	GO:0016020;GO:0006810;GO:0005215
VIT_04s0023g03510	GO:0048046;GO:0045157;GO:0045156;GO:0006118;GO:0042742;GO:0009534;GO:0031977;GO:0008266;GO:0009767;GO:0009941;GO:0016491
VIT_07s0005g03190	GO:0005634;GO:0003677;GO:0005667;GO:0006355;GO:0045449;GO:0003700
VIT_04s0044g01310	GO:0010258;GO:0009535;GO:0006118;GO:0055114;GO:0005886;GO:0016655
VIT_01s0011g01380	GO:0006662;GO:0015035;GO:0016671;GO:0006118;GO:0055114;GO:0045454
VIT_14s0060g02020	GO:0005634;GO:0005737
VIT_07s0191g00190	GO:0016020;GO:0008686;GO:0003935;GO:0009231;GO:0009570
VIT_13s0067g02360	GO:0048046;GO:0020037;GO:0055114;GO:0006804;GO:0006979;GO:0046872;GO:0005618;GO:0005794;GO:0004601;GO:0005829
VIT_01s0011g05390	GO:0005982;GO:0004857;GO:0043086;GO:0005985;GO:0030599
VIT_04s0069g00140	GO:0005768;GO:0008270;GO:0042967;GO:0008080;GO:0005802
VIT_08s0040g01130	GO:0006508;GO:0004185
VIT_04s0008g05220	GO:0006011;GO:0005982;GO:0005985;GO:0016760;GO:0030244;GO:0016021;GO:0008270;GO:0005886
[truncated: 16,881 more rows]
