# Supplementary material for: Comparative Transcriptomic Analysis of Grape Berry in Response to Root Restriction during Developmental Stages
Source: Molecules. 2016 Oct 28;21(11):1431. doi: 10.3390/molecules21111431 (PMC6272988; doi:10.3390/molecules21111431)
Supplement: Supplementary file 1 [file molecules-21-01431-s001.zip › Supplemental file 1.xlsx]

## Sheet: Table S1
Table S1. GO annotation to part candidate genes differentially expressed between root restriction and control in the fruitlet peroid of berry.
id	enrichment	description	p_bonferroni	type	diff_genes
GO:0010243	e	response to organic nitrogen	6.85e-08	biological_process	VIT_01s0011g04770;VIT_01s0011g06140;VIT_02s0025g00140;VIT_02s0025g01360;VIT_02s0025g04180;VIT_02s0234g00130;VIT_03s0063g00460;VIT_03s0091g00690;VIT_04s0069g00920;VIT_05s0077g00730;VIT_08s0058g00690;VIT_08s0105g00180;VIT_08s0105g00190;VIT_09s0018g00240;VIT_09s0054g00530;VIT_10s0003g03790;VIT_10s0003g03800;VIT_10s0116g01200;VIT_12s0028g03270;VIT_13s0064g01210;VIT_13s0067g01070;VIT_14s0036g00420;VIT…
GO:0010200	e	response to chitin	7.89e-08	biological_process	VIT_01s0011g04770;VIT_01s0011g06140;VIT_02s0025g00140;VIT_02s0025g01360;VIT_02s0025g04180;VIT_02s0234g00130;VIT_03s0063g00460;VIT_03s0091g00690;VIT_04s0069g00920;VIT_05s0077g00730;VIT_08s0058g00690;VIT_08s0105g00180;VIT_08s0105g00190;VIT_09s0018g00240;VIT_09s0054g00530;VIT_10s0003g03790;VIT_10s0003g03800;VIT_10s0116g01200;VIT_12s0028g03270;VIT_13s0064g01210;VIT_13s0067g01070;VIT_15s0046g02190;VIT…
GO:0009415	e	response to water stimulus	8.1e-08	biological_process	VIT_01s0011g00410;VIT_01s0026g02190;VIT_02s0025g04460;VIT_03s0088g01150;VIT_03s0091g00690;VIT_04s0023g02480;VIT_04s0023g03130;VIT_05s0077g00280;VIT_06s0004g05460;VIT_07s0005g00660;VIT_07s0005g00750;VIT_07s0005g01970;VIT_07s0005g01980;VIT_08s0040g00540;VIT_08s0040g01890;VIT_08s0058g00690;VIT_08s0105g00180;VIT_08s0105g00190;VIT_09s0070g00160;VIT_10s0116g00900;VIT_11s0016g00470;VIT_13s0019g02200;VIT…
GO:0005667	e	transcription factor complex	1.27e-07	cellular_component	VIT_01s0011g03070;VIT_01s0011g05970;VIT_02s0025g01280;VIT_02s0025g01360;VIT_02s0025g02590;VIT_02s0025g04180;VIT_02s0025g04460;VIT_02s0234g00130;VIT_03s0038g00490;VIT_03s0063g00460;VIT_04s0008g02230;VIT_04s0008g05760;VIT_04s0023g01330;VIT_04s0069g00920;VIT_05s0029g00140;VIT_05s0077g00730;VIT_05s0077g01140;VIT_06s0004g07500;VIT_07s0005g00820;VIT_07s0005g03230;VIT_07s0005g03260;VIT_07s0031g00720;VIT…
GO:0009719	e	response to endogenous stimulus	1.79e-07	biological_process	VIT_00s0203g00070;VIT_00s2342g00010;VIT_01s0011g00410;VIT_01s0011g04770;VIT_01s0011g06140;VIT_01s0026g00940;VIT_01s0026g02190;VIT_01s0146g00280;VIT_01s0150g00300;VIT_02s0025g00140;VIT_02s0025g01360;VIT_02s0025g04180;VIT_02s0234g00130;VIT_03s0063g00460;VIT_03s0063g01780;VIT_03s0063g02610;VIT_03s0088g01150;VIT_03s0091g00690;VIT_04s0008g02090;VIT_04s0023g01330;VIT_04s0023g02480;VIT_04s0069g00920;VIT…
GO:0044451	e	nucleoplasm part	1.93e-07	cellular_component	VIT_01s0011g03070;VIT_01s0011g05970;VIT_02s0025g01280;VIT_02s0025g01360;VIT_02s0025g02590;VIT_02s0025g04180;VIT_02s0025g04460;VIT_02s0234g00130;VIT_03s0038g00490;VIT_03s0063g00460;VIT_04s0008g02230;VIT_04s0008g05760;VIT_04s0023g01330;VIT_04s0069g00920;VIT_05s0029g00140;VIT_05s0077g00730;VIT_05s0077g01140;VIT_06s0004g07500;VIT_07s0005g00820;VIT_07s0005g03230;VIT_07s0005g03260;VIT_07s0031g00720;VIT…
GO:0009725	e	response to hormone stimulus	1.98e-07	biological_process	VIT_00s0203g00070;VIT_00s2342g00010;VIT_01s0011g00410;VIT_01s0026g00940;VIT_01s0026g02190;VIT_01s0146g00280;VIT_01s0150g00300;VIT_02s0025g00140;VIT_02s0234g00130;VIT_03s0063g01780;VIT_03s0063g02610;VIT_03s0088g01150;VIT_03s0091g00690;VIT_04s0008g02090;VIT_04s0023g01330;VIT_04s0023g02480;VIT_04s0079g00160;VIT_04s0079g00410;VIT_05s0020g03690;VIT_05s0020g03710;VIT_05s0049g01020;VIT_05s0077g00500;VIT…
GO:0010035	e	response to inorganic substance	2.15e-07	biological_process	VIT_01s0011g00410;VIT_01s0011g03450;VIT_01s0026g02190;VIT_02s0025g00330;VIT_02s0025g04460;VIT_02s0033g00800;VIT_03s0063g00140;VIT_03s0063g00370;VIT_03s0063g02610;VIT_03s0088g01150;VIT_03s0091g00690;VIT_04s0008g00180;VIT_04s0023g02200;VIT_04s0023g02480;VIT_04s0023g03130;VIT_05s0077g00280;VIT_06s0004g05460;VIT_06s0004g05770;VIT_06s0004g07770;VIT_06s0061g00750;VIT_07s0005g00660;VIT_07s0005g00750;VIT…
GO:0009414	e	response to water deprivation	2.38e-07	biological_process	VIT_01s0011g00410;VIT_01s0026g02190;VIT_02s0025g04460;VIT_03s0088g01150;VIT_03s0091g00690;VIT_04s0023g02480;VIT_04s0023g03130;VIT_05s0077g00280;VIT_06s0004g05460;VIT_07s0005g00660;VIT_07s0005g00750;VIT_07s0005g01970;VIT_07s0005g01980;VIT_08s0040g00540;VIT_08s0040g01890;VIT_08s0058g00690;VIT_08s0105g00180;VIT_08s0105g00190;VIT_09s0070g00160;VIT_10s0116g00900;VIT_11s0016g00470;VIT_13s0019g02200;VIT…
GO:0003700	e	sequence-specific DNA binding transcription factor activity	2.9e-07	molecular_function	VIT_01s0011g03070;VIT_01s0011g05970;VIT_02s0025g01280;VIT_02s0025g01360;VIT_02s0025g02590;VIT_02s0025g04180;VIT_02s0025g04460;VIT_02s0234g00130;VIT_03s0038g00490;VIT_03s0063g00460;VIT_04s0008g02230;VIT_04s0008g05760;VIT_04s0023g01330;VIT_04s0069g00920;VIT_05s0029g00140;VIT_05s0077g00730;VIT_05s0077g01140;VIT_06s0004g07500;VIT_07s0005g00820;VIT_07s0005g03230;VIT_07s0005g03260;VIT_07s0031g00720;VIT…
GO:0001071	e	nucleic acid binding transcription factor activity	3.14e-07	molecular_function	VIT_01s0011g03070;VIT_01s0011g05970;VIT_02s0025g01280;VIT_02s0025g01360;VIT_02s0025g02590;VIT_02s0025g04180;VIT_02s0025g04460;VIT_02s0234g00130;VIT_03s0038g00490;VIT_03s0063g00460;VIT_04s0008g02230;VIT_04s0008g05760;VIT_04s0023g01330;VIT_04s0069g00920;VIT_05s0029g00140;VIT_05s0077g00730;VIT_05s0077g01140;VIT_06s0004g07500;VIT_07s0005g00820;VIT_07s0005g03230;VIT_07s0005g03260;VIT_07s0031g00720;VIT…
GO:2001141	e	regulation of RNA biosynthetic process	3.94e-07	biological_process	VIT_00s0463g00020;VIT_01s0011g03070;VIT_01s0011g05970;VIT_01s0026g00940;VIT_01s0026g02580;VIT_01s0026g02710;VIT_01s0146g00280;VIT_02s0025g01280;VIT_02s0025g01360;VIT_02s0025g02590;VIT_02s0025g03000;VIT_02s0025g03020;VIT_02s0025g04180;VIT_02s0025g04460;VIT_02s0234g00130;VIT_03s0038g00490;VIT_03s0063g00460;VIT_03s0091g00690;VIT_04s0008g02230;VIT_04s0008g05760;VIT_04s0008g06390;VIT_04s0023g01330;VIT…
GO:0051252	e	regulation of RNA metabolic process	4.1e-07	biological_process	VIT_00s0301g00100;VIT_00s0463g00020;VIT_01s0011g03070;VIT_01s0011g05970;VIT_01s0026g00940;VIT_01s0026g02580;VIT_01s0026g02710;VIT_01s0146g00280;VIT_02s0025g01280;VIT_02s0025g01360;VIT_02s0025g02590;VIT_02s0025g03000;VIT_02s0025g03020;VIT_02s0025g04180;VIT_02s0025g04460;VIT_02s0234g00130;VIT_03s0038g00490;VIT_03s0063g00460;VIT_03s0091g00690;VIT_04s0008g02230;VIT_04s0008g05760;VIT_04s0008g06390;VIT…
GO:0042221	e	response to chemical stimulus	4.85e-07	biological_process	VIT_00s0203g00070;VIT_00s2342g00010;VIT_01s0011g00410;VIT_01s0011g03450;VIT_01s0011g04770;VIT_01s0011g06140;VIT_01s0026g00940;VIT_01s0026g02190;VIT_01s0146g00280;VIT_01s0150g00300;VIT_02s0025g00140;VIT_02s0025g00330;VIT_02s0025g01360;VIT_02s0025g04180;VIT_02s0025g04460;VIT_02s0033g00800;VIT_02s0234g00130;VIT_03s0063g00140;VIT_03s0063g00370;VIT_03s0063g00460;VIT_03s0063g01780;VIT_03s0063g02610;VIT…
GO:0010033	e	response to organic substance	4.95e-07	biological_process	VIT_00s0203g00070;VIT_00s2342g00010;VIT_01s0011g00410;VIT_01s0011g04770;VIT_01s0011g06140;VIT_01s0026g00940;VIT_01s0026g02190;VIT_01s0146g00280;VIT_01s0150g00300;VIT_02s0025g00140;VIT_02s0025g01360;VIT_02s0025g04180;VIT_02s0234g00130;VIT_03s0063g00460;VIT_03s0063g01780;VIT_03s0063g02610;VIT_03s0088g01150;VIT_03s0091g00690;VIT_04s0008g02090;VIT_04s0023g01330;VIT_04s0023g02480;VIT_04s0069g00920;VIT…
GO:2000112	e	regulation of cellular macromolecule biosynthetic process	4.96e-07	biological_process	VIT_00s0463g00020;VIT_01s0011g03070;VIT_01s0011g05970;VIT_01s0026g00940;VIT_01s0026g02580;VIT_01s0026g02710;VIT_01s0146g00280;VIT_02s0025g01280;VIT_02s0025g01360;VIT_02s0025g02590;VIT_02s0025g03000;VIT_02s0025g03020;VIT_02s0025g04180;VIT_02s0025g04460;VIT_02s0234g00130;VIT_03s0038g00490;VIT_03s0063g00460;VIT_03s0091g00690;VIT_04s0008g02230;VIT_04s0008g05760;VIT_04s0008g06390;VIT_04s0023g01330;VIT…
GO:0010556	e	regulation of macromolecule biosynthetic process	4.96e-07	biological_process	VIT_00s0463g00020;VIT_01s0011g03070;VIT_01s0011g05970;VIT_01s0026g00940;VIT_01s0026g02580;VIT_01s0026g02710;VIT_01s0146g00280;VIT_02s0025g01280;VIT_02s0025g01360;VIT_02s0025g02590;VIT_02s0025g03000;VIT_02s0025g03020;VIT_02s0025g04180;VIT_02s0025g04460;VIT_02s0234g00130;VIT_03s0038g00490;VIT_03s0063g00460;VIT_03s0091g00690;VIT_04s0008g02230;VIT_04s0008g05760;VIT_04s0008g06390;VIT_04s0023g01330;VIT…
GO:0006355	e	regulation of transcription, DNA-dependent	5.08e-07	biological_process	VIT_00s0463g00020;VIT_01s0011g03070;VIT_01s0011g05970;VIT_01s0026g00940;VIT_01s0026g02580;VIT_01s0026g02710;VIT_01s0146g00280;VIT_02s0025g01280;VIT_02s0025g01360;VIT_02s0025g02590;VIT_02s0025g03000;VIT_02s0025g03020;VIT_02s0025g04180;VIT_02s0025g04460;VIT_02s0234g00130;VIT_03s0038g00490;VIT_03s0063g00460;VIT_03s0091g00690;VIT_04s0008g02230;VIT_04s0008g05760;VIT_04s0008g06390;VIT_04s0023g01330;VIT…
GO:0010468	e	regulation of gene expression	5.08e-07	biological_process	VIT_00s0463g00020;VIT_01s0011g03070;VIT_01s0011g05970;VIT_01s0026g00940;VIT_01s0026g02580;VIT_01s0026g02710;VIT_01s0146g00280;VIT_02s0025g01280;VIT_02s0025g01360;VIT_02s0025g02590;VIT_02s0025g03000;VIT_02s0025g03020;VIT_02s0025g04180;VIT_02s0025g04460;VIT_02s0234g00130;VIT_03s0038g00490;VIT_03s0063g00460;VIT_03s0091g00690;VIT_04s0008g02230;VIT_04s0008g05760;VIT_04s0008g06390;VIT_04s0023g01330;VIT…
GO:0006950	e	response to stress	5.22e-07	biological_process	VIT_00s0194g00030;VIT_00s0203g00070;VIT_00s0253g00140;VIT_00s0487g00010;VIT_00s2341g00010;VIT_01s0010g03750;VIT_01s0011g00410;VIT_01s0011g03330;VIT_01s0011g04650;VIT_01s0011g05150;VIT_01s0011g05170;VIT_01s0011g05180;VIT_01s0011g05190;VIT_01s0011g05970;VIT_01s0026g00910;VIT_01s0026g02190;VIT_01s0146g00250;VIT_01s0146g00280;VIT_01s0146g00480;VIT_02s0012g02190;VIT_02s0025g00330;VIT_02s0025g04180;VIT…
GO:0009628	e	response to abiotic stimulus	5.66e-07	biological_process	VIT_00s0203g00070;VIT_01s0011g00410;VIT_01s0011g03070;VIT_01s0011g05970;VIT_01s0026g00940;VIT_01s0026g02190;VIT_01s0146g00280;VIT_02s0012g02190;VIT_02s0025g00330;VIT_02s0025g04180;VIT_02s0025g04340;VIT_02s0025g04460;VIT_03s0038g02440;VIT_03s0063g02610;VIT_03s0088g01150;VIT_03s0091g00040;VIT_03s0091g00690;VIT_04s0008g04210;VIT_04s0023g02480;VIT_04s0023g03130;VIT_04s0044g01100;VIT_05s0049g01020;VIT…
GO:0031326	e	regulation of cellular biosynthetic process	6.6e-07	biological_process	VIT_00s0463g00020;VIT_01s0011g03070;VIT_01s0011g05970;VIT_01s0026g00940;VIT_01s0026g02580;VIT_01s0026g02710;VIT_01s0146g00280;VIT_02s0025g01280;VIT_02s0025g01360;VIT_02s0025g02590;VIT_02s0025g03000;VIT_02s0025g03020;VIT_02s0025g04180;VIT_02s0025g04460;VIT_02s0234g00130;VIT_03s0038g00490;VIT_03s0063g00460;VIT_03s0091g00690;VIT_04s0008g02230;VIT_04s0008g05760;VIT_04s0008g06390;VIT_04s0023g01330;VIT…
GO:0006979	e	response to oxidative stress	6.83e-07	biological_process	VIT_01s0010g03750;VIT_01s0011g03330;VIT_01s0026g00910;VIT_03s0097g00710;VIT_05s0020g00600;VIT_05s0049g01100;VIT_06s0004g05650;VIT_06s0004g05770;VIT_06s0004g07770;VIT_06s0061g00750;VIT_07s0005g00660;VIT_07s0005g01970;VIT_07s0005g01980;VIT_08s0040g03150;VIT_08s0058g00970;VIT_09s0002g01080;VIT_09s0002g06790;VIT_10s0003g05430;VIT_10s0003g05450;VIT_11s0016g02380;VIT_12s0028g01840;VIT_12s0055g00990;VIT…
GO:0009889	e	regulation of biosynthetic process	6.99e-07	biological_process	VIT_00s0463g00020;VIT_01s0011g03070;VIT_01s0011g05970;VIT_01s0026g00940;VIT_01s0026g02580;VIT_01s0026g02710;VIT_01s0146g00280;VIT_02s0025g01280;VIT_02s0025g01360;VIT_02s0025g02590;VIT_02s0025g03000;VIT_02s0025g03020;VIT_02s0025g04180;VIT_02s0025g04460;VIT_02s0234g00130;VIT_03s0038g00490;VIT_03s0063g00460;VIT_03s0091g00690;VIT_04s0008g02230;VIT_04s0008g05760;VIT_04s0008g06390;VIT_04s0023g01330;VIT…
GO:0050896	e	response to stimulus	7.11e-07	biological_process	VIT_00s0194g00030;VIT_00s0203g00070;VIT_00s0253g00140;VIT_00s0487g00010;VIT_00s1328g00020;VIT_00s2341g00010;VIT_00s2342g00010;VIT_01s0010g01680;VIT_01s0010g03750;VIT_01s0011g00410;VIT_01s0011g03070;VIT_01s0011g03330;VIT_01s0011g03450;VIT_01s0011g04650;VIT_01s0011g04770;VIT_01s0011g05150;VIT_01s0011g05170;VIT_01s0011g05180;VIT_01s0011g05190;VIT_01s0011g05970;VIT_01s0011g06140;VIT_01s0026g00910;VIT…
GO:0019219	e	regulation of nucleobase-containing compound metabolic process	7.78e-07	biological_process	VIT_00s0301g00100;VIT_00s0463g00020;VIT_01s0011g03070;VIT_01s0011g05970;VIT_01s0026g00940;VIT_01s0026g02580;VIT_01s0026g02710;VIT_01s0146g00280;VIT_02s0025g01280;VIT_02s0025g01360;VIT_02s0025g02590;VIT_02s0025g03000;VIT_02s0025g03020;VIT_02s0025g04180;VIT_02s0025g04460;VIT_02s0234g00130;VIT_03s0038g00490;VIT_03s0063g00460;VIT_03s0091g00690;VIT_04s0008g02230;VIT_04s0008g05760;VIT_04s0008g06390;VIT…
GO:0051171	e	regulation of nitrogen compound metabolic process	9.09e-07	biological_process	VIT_00s0301g00100;VIT_00s0463g00020;VIT_01s0011g03070;VIT_01s0011g05970;VIT_01s0026g00940;VIT_01s0026g02580;VIT_01s0026g02710;VIT_01s0146g00280;VIT_02s0025g01280;VIT_02s0025g01360;VIT_02s0025g02590;VIT_02s0025g03000;VIT_02s0025g03020;VIT_02s0025g04180;VIT_02s0025g04460;VIT_02s0234g00130;VIT_03s0038g00490;VIT_03s0063g00460;VIT_03s0091g00690;VIT_04s0008g02230;VIT_04s0008g05760;VIT_04s0008g06390;VIT…
GO:0009266	e	response to temperature stimulus	2.23e-06	biological_process	VIT_01s0011g05970;VIT_02s0012g02190;VIT_02s0025g00330;VIT_02s0025g04180;VIT_02s0025g04460;VIT_03s0038g02440;VIT_03s0063g02610;VIT_04s0023g02480;VIT_05s0102g00450;VIT_06s0004g04700;VIT_06s0004g05770;VIT_07s0005g00660;VIT_07s0005g01970;VIT_07s0005g01980;VIT_08s0007g00130;VIT_08s0058g00690;VIT_09s0002g06790;VIT_10s0116g00900;VIT_11s0016g00470;VIT_11s0016g01220;VIT_11s0016g03940;VIT_13s0019g00860;VIT…
GO:0033993	e	response to lipid	3.6e-06	biological_process	VIT_00s0203g00070;VIT_00s2342g00010;VIT_01s0011g00410;VIT_01s0026g02190;VIT_01s0146g00280;VIT_02s0025g00140;VIT_03s0063g01780;VIT_03s0063g02610;VIT_03s0091g00690;VIT_04s0008g02090;VIT_04s0023g02480;VIT_05s0020g03690;VIT_05s0020g03710;VIT_05s0049g01020;VIT_05s0077g00500;VIT_06s0004g06840;VIT_07s0005g00140;VIT_07s0005g01970;VIT_07s0005g01980;VIT_08s0032g01150;VIT_08s0040g01890;VIT_11s0016g02380;VIT…
GO:0097305	e	response to alcohol	4.16e-06	biological_process	VIT_00s0203g00070;VIT_00s2342g00010;VIT_01s0011g00410;VIT_01s0026g02190;VIT_01s0146g00280;VIT_02s0025g00140;VIT_03s0063g01780;VIT_03s0063g02610;VIT_03s0091g00690;VIT_04s0008g02090;VIT_04s0023g02480;VIT_05s0020g03690;VIT_05s0020g03710;VIT_05s0077g00500;VIT_06s0004g06840;VIT_07s0005g00140;VIT_07s0005g00750;VIT_07s0005g01970;VIT_07s0005g01980;VIT_08s0032g01150;VIT_08s0040g01890;VIT_11s0016g00470;VIT…
GO:0009409	e	response to cold	9.48e-06	biological_process	VIT_02s0012g02190;VIT_02s0025g00330;VIT_02s0025g04460;VIT_03s0063g02610;VIT_04s0023g02480;VIT_05s0102g00450;VIT_06s0004g04700;VIT_07s0005g00660;VIT_07s0005g01970;VIT_07s0005g01980;VIT_08s0007g00130;VIT_08s0058g00690;VIT_10s0116g00900;VIT_11s0016g00470;VIT_11s0016g01220;VIT_13s0019g02200;VIT_13s0019g03650;VIT_13s0067g01070;VIT_14s0060g00740;VIT_14s0060g00760;VIT_14s0060g00770;VIT_14s0060g00790;VIT…
GO:0009644	e	response to high light intensity	1.39e-05	biological_process	VIT_06s0004g05770;VIT_07s0005g01970;VIT_07s0005g01980;VIT_07s0031g01530;VIT_09s0002g01080;VIT_09s0002g06790;VIT_09s0002g06970;VIT_13s0019g02760;VIT_13s0019g02770;VIT_15s0046g02110;VIT_16s0013g00950;VIT_16s0013g00980;VIT_16s0098g01060;VIT_17s0000g07190;VIT_18s0001g09230;VIT_18s0001g11710
GO:0060255	e	regulation of macromolecule metabolic process	1.76e-05	biological_process	VIT_00s0215g00040;VIT_00s0301g00100;VIT_00s0463g00020;VIT_01s0011g03070;VIT_01s0011g05970;VIT_01s0026g00940;VIT_01s0026g02580;VIT_01s0026g02710;VIT_01s0146g00280;VIT_02s0025g01280;VIT_02s0025g01360;VIT_02s0025g02590;VIT_02s0025g03000;VIT_02s0025g03020;VIT_02s0025g04180;VIT_02s0025g04460;VIT_02s0234g00130;VIT_03s0038g00490;VIT_03s0063g00460;VIT_03s0091g00690;VIT_04s0008g02230;VIT_04s0008g05760;VIT…
GO:0009607	e	response to biotic stimulus	1.86e-05	biological_process	VIT_00s0253g00140;VIT_01s0011g04650;VIT_01s0011g05150;VIT_01s0011g05170;VIT_01s0011g05180;VIT_01s0011g05190;VIT_01s0146g00250;VIT_02s0025g04340;VIT_03s0063g00460;VIT_03s0063g01780;VIT_04s0023g02200;VIT_04s0069g00920;VIT_05s0077g00500;VIT_05s0077g00730;VIT_05s0077g01150;VIT_05s0077g01550;VIT_05s0077g01560;VIT_05s0077g01570;VIT_05s0077g01580;VIT_06s0004g05170;VIT_06s0004g06840;VIT_06s0061g00120;VIT…
GO:0009642	e	response to light intensity	4.23e-05	biological_process	VIT_06s0004g05770;VIT_06s0061g00750;VIT_07s0005g01970;VIT_07s0005g01980;VIT_07s0031g01530;VIT_09s0002g01080;VIT_09s0002g06790;VIT_09s0002g06970;VIT_11s0052g01270;VIT_13s0019g02760;VIT_13s0019g02770;VIT_15s0046g02110;VIT_16s0013g00950;VIT_16s0013g00980;VIT_16s0050g02220;VIT_16s0098g01060;VIT_17s0000g07190;VIT_18s0001g09230;VIT_18s0001g11710
GO:0009620	e	response to fungus	9.23e-05	biological_process	VIT_01s0011g04650;VIT_02s0025g04340;VIT_03s0063g00460;VIT_05s0077g00500;VIT_05s0077g01150;VIT_06s0004g06840;VIT_07s0031g01980;VIT_08s0007g00130;VIT_08s0032g01150;VIT_08s0058g00690;VIT_08s0058g00860;VIT_09s0002g01080;VIT_09s0018g00240;VIT_12s0028g03550;VIT_12s0059g01380;VIT_13s0067g01070;VIT_14s0066g01210;VIT_14s0081g00020;VIT_14s0081g00030;VIT_15s0046g02110;VIT_16s0050g00390;VIT_16s0050g02220;VIT…
GO:0019222	e	regulation of metabolic process	0.000111	biological_process	VIT_00s0215g00040;VIT_00s0301g00100;VIT_00s0463g00020;VIT_01s0011g03070;VIT_01s0011g05970;VIT_01s0026g00940;VIT_01s0026g02580;VIT_01s0026g02710;VIT_01s0146g00280;VIT_02s0012g01270;VIT_02s0025g01280;VIT_02s0025g01360;VIT_02s0025g02590;VIT_02s0025g03000;VIT_02s0025g03020;VIT_02s0025g04180;VIT_02s0025g04460;VIT_02s0025g04830;VIT_02s0234g00130;VIT_03s0038g00490;VIT_03s0063g00460;VIT_03s0091g00690;VIT…
GO:0009737	e	response to abscisic acid stimulus	0.000114	biological_process	VIT_00s0203g00070;VIT_00s2342g00010;VIT_01s0011g00410;VIT_01s0026g02190;VIT_01s0146g00280;VIT_03s0063g01780;VIT_03s0063g02610;VIT_03s0091g00690;VIT_04s0008g02090;VIT_04s0023g02480;VIT_05s0020g03690;VIT_05s0020g03710;VIT_05s0077g00500;VIT_06s0004g06840;VIT_07s0005g00140;VIT_07s0005g01970;VIT_07s0005g01980;VIT_08s0032g01150;VIT_08s0040g01890;VIT_12s0028g03270;VIT_12s0059g02150;VIT_14s0060g00740;VIT…
GO:0003677	e	DNA binding	0.000119	molecular_function	VIT_00s0203g00070;VIT_01s0011g03070;VIT_01s0011g05970;VIT_01s0026g02580;VIT_01s0026g02710;VIT_01s0146g00280;VIT_02s0025g01280;VIT_02s0025g01360;VIT_02s0025g02590;VIT_02s0025g03000;VIT_02s0025g03020;VIT_02s0025g04180;VIT_02s0025g04460;VIT_02s0025g05080;VIT_02s0234g00130;VIT_03s0038g00490;VIT_03s0063g00460;VIT_03s0091g00690;VIT_04s0008g02230;VIT_04s0008g05760;VIT_04s0023g00920;VIT_04s0023g01330;VIT…
GO:0031323	e	regulation of cellular metabolic process	0.000122	biological_process	VIT_00s0301g00100;VIT_00s0463g00020;VIT_01s0011g03070;VIT_01s0011g05970;VIT_01s0026g00940;VIT_01s0026g02580;VIT_01s0026g02710;VIT_01s0146g00280;VIT_02s0012g01270;VIT_02s0025g01280;VIT_02s0025g01360;VIT_02s0025g02590;VIT_02s0025g03000;VIT_02s0025g03020;VIT_02s0025g04180;VIT_02s0025g04460;VIT_02s0234g00130;VIT_03s0038g00490;VIT_03s0063g00460;VIT_03s0091g00690;VIT_04s0008g02230;VIT_04s0008g05760;VIT…
GO:0080090	e	regulation of primary metabolic process	0.00117	biological_process	VIT_00s0215g00040;VIT_00s0301g00100;VIT_00s0463g00020;VIT_01s0011g03070;VIT_01s0011g05970;VIT_01s0026g00940;VIT_01s0026g02580;VIT_01s0026g02710;VIT_01s0146g00280;VIT_02s0025g01280;VIT_02s0025g01360;VIT_02s0025g02590;VIT_02s0025g03000;VIT_02s0025g03020;VIT_02s0025g04180;VIT_02s0025g04460;VIT_02s0234g00130;VIT_03s0038g00490;VIT_03s0063g00460;VIT_03s0091g00690;VIT_04s0008g02230;VIT_04s0008g05760;VIT…
GO:0046872	e	metal ion binding	0.00167	molecular_function	VIT_00s0179g00260;VIT_00s0246g00200;VIT_00s0259g00080;VIT_00s0259g00110;VIT_00s0480g00070;VIT_00s0480g00080;VIT_00s0480g00090;VIT_00s0480g00100;VIT_01s0010g02930;VIT_01s0010g02940;VIT_01s0010g02950;VIT_01s0011g03880;VIT_01s0011g04710;VIT_01s0026g00970;VIT_02s0025g00240;VIT_02s0025g02570;VIT_02s0025g02960;VIT_02s0025g03010;VIT_02s0025g03320;VIT_02s0025g04830;VIT_02s0025g04880;VIT_02s0154g00080;VIT…
GO:0009611	e	response to wounding	0.00242	biological_process	VIT_00s0203g00070;VIT_00s0253g00140;VIT_01s0146g00480;VIT_03s0088g01150;VIT_04s0023g02200;VIT_06s0004g04700;VIT_06s0004g06840;VIT_06s0080g01090;VIT_07s0031g01530;VIT_07s0031g02840;VIT_09s0002g01080;VIT_09s0018g00240;VIT_11s0016g00710;VIT_15s0046g02110;VIT_16s0050g02220;VIT_17s0000g01630;VIT_18s0001g05250;VIT_18s0001g09230;VIT_18s0001g11630;VIT_19s0014g03820
GO:0050832	e	defense response to fungus	0.003	biological_process	VIT_01s0011g04650;VIT_02s0025g04340;VIT_03s0063g00460;VIT_05s0077g01150;VIT_06s0004g06840;VIT_07s0031g01980;VIT_08s0007g00130;VIT_08s0032g01150;VIT_08s0058g00690;VIT_08s0058g00860;VIT_09s0018g00240;VIT_12s0028g03550;VIT_13s0067g01070;VIT_14s0066g01210;VIT_14s0081g00020;VIT_14s0081g00030;VIT_15s0046g02110;VIT_16s0050g00390;VIT_16s0050g02220;VIT_16s0100g00400;VIT_18s0001g00360
GO:0051707	e	response to other organism	0.00392	biological_process	VIT_00s0253g00140;VIT_01s0011g04650;VIT_01s0146g00250;VIT_02s0025g04340;VIT_03s0063g00460;VIT_03s0063g01780;VIT_04s0023g02200;VIT_04s0069g00920;VIT_05s0077g00500;VIT_05s0077g00730;VIT_05s0077g01150;VIT_06s0004g05170;VIT_06s0004g06840;VIT_06s0080g01090;VIT_07s0031g01980;VIT_07s0031g02390;VIT_08s0007g00130;VIT_08s0007g02360;VIT_08s0032g01150;VIT_08s0058g00690;VIT_08s0058g00860;VIT_09s0002g01080;VIT…
GO:0005576	e	extracellular region	0.00421	cellular_component	VIT_00s1328g00020;VIT_00s1355g00020;VIT_00s1455g00010;VIT_01s0026g00970;VIT_02s0025g00260;VIT_02s0033g00800;VIT_02s0154g00080;VIT_03s0038g02230;VIT_03s0038g03430;VIT_03s0063g00370;VIT_03s0063g02610;VIT_03s0088g00290;VIT_03s0088g00710;VIT_03s0088g00810;VIT_04s0008g00180;VIT_04s0023g01960;VIT_05s0062g00240;VIT_06s0004g04050;VIT_06s0004g04860;VIT_06s0004g07770;VIT_06s0061g00750;VIT_07s0031g01070;VIT…
GO:0031978	e	plastid thylakoid lumen	0.00546	cellular_component	VIT_00s0480g00070;VIT_00s0480g00080;VIT_00s0480g00090;VIT_00s0480g00100;VIT_10s0116g00560
GO:0009543	e	chloroplast thylakoid lumen	0.00546	cellular_component	VIT_00s0480g00070;VIT_00s0480g00080;VIT_00s0480g00090;VIT_00s0480g00100;VIT_10s0116g00560
GO:0006970	e	response to osmotic stress	0.00963	biological_process	VIT_00s0203g00070;VIT_01s0026g02190;VIT_01s0146g00280;VIT_02s0025g04340;VIT_02s0025g04460;VIT_03s0063g02610;VIT_03s0091g00690;VIT_05s0049g01020;VIT_05s0077g00500;VIT_05s0077g01150;VIT_06s0004g05170;VIT_06s0061g00750;VIT_07s0005g00140;VIT_07s0005g01970;VIT_07s0005g01980;VIT_07s0005g03340;VIT_07s0031g01980;VIT_08s0007g01360;VIT_08s0040g00540;VIT_08s0058g00690;VIT_09s0070g00160;VIT_10s0116g00900;VIT…
GO:0005509	e	calcium ion binding	0.0154	molecular_function	VIT_01s0010g02930;VIT_01s0010g02940;VIT_01s0010g02950;VIT_03s0038g01380;VIT_05s0020g04420;VIT_05s0102g00450;VIT_06s0004g06660;VIT_06s0080g00450;VIT_08s0007g05790;VIT_08s0032g00300;VIT_08s0032g01220;VIT_08s0040g00470;VIT_08s0056g00290;VIT_10s0003g05130;VIT_12s0059g00310;VIT_12s0059g00370;VIT_12s0059g00400;VIT_12s0059g00420;VIT_12s0134g00240;VIT_13s0156g00120;VIT_14s0006g01400;VIT_15s0048g02260;VIT…
GO:0050794	e	regulation of cellular process	0.0202	biological_process	VIT_00s0227g00200;VIT_00s0301g00100;VIT_00s0463g00020;VIT_00s1328g00020;VIT_01s0010g01680;VIT_01s0011g03070;VIT_01s0011g05970;VIT_01s0026g00940;VIT_01s0026g01460;VIT_01s0026g02580;VIT_01s0026g02710;VIT_01s0146g00280;VIT_01s0146g00480;VIT_02s0012g01270;VIT_02s0025g01280;VIT_02s0025g01360;VIT_02s0025g02590;VIT_02s0025g03000;VIT_02s0025g03020;VIT_02s0025g04180;VIT_02s0025g04460;VIT_02s0234g00130;VIT…
GO:0050789	e	regulation of biological process	0.0204	biological_process	VIT_00s0215g00040;VIT_00s0227g00200;VIT_00s0301g00100;VIT_00s0463g00020;VIT_00s1328g00020;VIT_01s0010g01680;VIT_01s0011g03070;VIT_01s0011g05970;VIT_01s0026g00190;VIT_01s0026g00940;VIT_01s0026g01460;VIT_01s0026g02580;VIT_01s0026g02710;VIT_01s0146g00280;VIT_01s0146g00480;VIT_02s0012g01270;VIT_02s0025g01280;VIT_02s0025g01360;VIT_02s0025g02590;VIT_02s0025g03000;VIT_02s0025g03020;VIT_02s0025g04180;VIT…
GO:0009753	e	response to jasmonic acid stimulus	0.0249	biological_process	VIT_00s0203g00070;VIT_02s0234g00130;VIT_03s0088g01150;VIT_05s0049g01020;VIT_05s0077g00500;VIT_06s0004g04700;VIT_07s0005g03340;VIT_08s0032g01150;VIT_09s0002g01080;VIT_10s0003g03790;VIT_10s0003g03800;VIT_11s0016g00710;VIT_12s0028g03010;VIT_12s0028g03270;VIT_13s0084g00240;VIT_18s0001g09850;VIT_18s0001g11630;VIT_19s0014g02030;VIT_19s0014g03820
GO:0004097	e	catechol oxidase activity	0.0305	molecular_function	VIT_00s0480g00070;VIT_00s0480g00080;VIT_00s0480g00090;VIT_00s0480g00100;VIT_10s0116g00560
GO:0009651	e	response to salt stress	0.0311	biological_process	VIT_00s0203g00070;VIT_01s0026g02190;VIT_01s0146g00280;VIT_02s0025g04340;VIT_02s0025g04460;VIT_03s0063g02610;VIT_03s0091g00690;VIT_05s0049g01020;VIT_05s0077g00500;VIT_05s0077g01150;VIT_06s0004g05170;VIT_06s0061g00750;VIT_07s0005g00140;VIT_07s0005g01970;VIT_07s0005g01980;VIT_07s0005g03340;VIT_08s0007g01360;VIT_08s0040g00540;VIT_08s0058g00690;VIT_09s0070g00160;VIT_10s0116g00900;VIT_12s0059g02150;VIT…
GO:0036293	e	response to decreased oxygen levels	0.0369	biological_process	VIT_04s0008g04210;VIT_07s0005g00820;VIT_07s0031g02390;VIT_08s0217g00100;VIT_11s0016g00470;VIT_18s0001g06020;VIT_18s0001g06150;VIT_18s0001g06170;VIT_18s0001g15410
GO:0043565	e	sequence-specific DNA binding	0.0496	molecular_function	VIT_01s0011g05970;VIT_02s0025g01280;VIT_02s0025g02590;VIT_02s0025g04180;VIT_02s0025g04460;VIT_03s0038g00490;VIT_03s0091g00690;VIT_04s0008g05760;VIT_04s0023g01330;VIT_04s0069g00920;VIT_05s0077g00730;VIT_05s0077g01140;VIT_06s0004g07500;VIT_08s0058g00690;VIT_08s0058g01390;VIT_09s0018g00240;VIT_10s0003g00380;VIT_10s0116g01200;VIT_11s0016g03940;VIT_12s0059g00880;VIT_13s0019g04390;VIT_13s0067g03140;VIT…
GO:0070482	e	response to oxygen levels	0.0583	biological_process	VIT_04s0008g04210;VIT_07s0005g00820;VIT_07s0031g02390;VIT_08s0217g00100;VIT_11s0016g00470;VIT_18s0001g06020;VIT_18s0001g06150;VIT_18s0001g06170;VIT_18s0001g15410
GO:0065007	e	biological regulation	0.0923	biological_process	VIT_00s0215g00040;VIT_00s0227g00200;VIT_00s0282g00020;VIT_00s0301g00100;VIT_00s0463g00020;VIT_00s1328g00020;VIT_01s0010g01680;VIT_01s0011g03070;VIT_01s0011g05970;VIT_01s0026g00190;VIT_01s0026g00940;VIT_01s0026g01460;VIT_01s0026g02580;VIT_01s0026g02710;VIT_01s0146g00280;VIT_01s0146g00480;VIT_02s0012g01270;VIT_02s0025g01280;VIT_02s0025g01360;VIT_02s0025g02590;VIT_02s0025g03000;VIT_02s0025g03020;VIT…
GO:0004022	e	alcohol dehydrogenase (NAD) activity	0.093	molecular_function	VIT_04s0044g01110;VIT_04s0044g01120;VIT_04s0044g01130;VIT_18s0001g15450
GO:0030312	e	external encapsulating structure	0.123	cellular_component	VIT_00s0227g00200;VIT_01s0011g03450;VIT_02s0025g00260;VIT_02s0154g00080;VIT_03s0038g03430;VIT_03s0038g03570;VIT_03s0063g02610;VIT_04s0008g00180;VIT_05s0049g00570;VIT_05s0049g00610;VIT_05s0049g00720;VIT_05s0062g00240;VIT_05s0077g01150;VIT_06s0004g03020;VIT_06s0004g04860;VIT_06s0004g07770;VIT_07s0129g00490;VIT_08s0007g00130;VIT_08s0007g04950;VIT_08s0007g06170;VIT_08s0007g07690;VIT_09s0002g02120;VIT…
GO:0005618	e	cell wall	0.123	cellular_component	VIT_00s0227g00200;VIT_01s0011g03450;VIT_02s0025g00260;VIT_02s0154g00080;VIT_03s0038g03430;VIT_03s0038g03570;VIT_03s0063g02610;VIT_04s0008g00180;VIT_05s0049g00570;VIT_05s0049g00610;VIT_05s0049g00720;VIT_05s0062g00240;VIT_05s0077g01150;VIT_06s0004g03020;VIT_06s0004g04860;VIT_06s0004g07770;VIT_07s0129g00490;VIT_08s0007g00130;VIT_08s0007g04950;VIT_08s0007g06170;VIT_08s0007g07690;VIT_09s0002g02120;VIT…
GO:0009505	e	plant-type cell wall	0.13	cellular_component	VIT_01s0011g03450;VIT_02s0154g00080;VIT_03s0038g03430;VIT_03s0038g03570;VIT_07s0129g00490;VIT_08s0007g07690;VIT_09s0002g02120;VIT_09s0002g05930;VIT_10s0003g05430;VIT_10s0003g05450;VIT_11s0016g01220;VIT_11s0052g01260;VIT_11s0052g01270;VIT_12s0059g02420;VIT_13s0084g00820;VIT_14s0066g00270;VIT_15s0048g01210;VIT_18s0001g06020;VIT_18s0001g06150;VIT_18s0001g06170;VIT_18s0001g07340
GO:0043234	e	protein complex	0.13	cellular_component	VIT_00s0199g00220;VIT_00s0215g00040;VIT_00s0246g00200;VIT_00s0313g00080;VIT_00s0524g00010;VIT_00s0524g00030;VIT_00s2342g00010;VIT_01s0011g03070;VIT_01s0011g04770;VIT_01s0011g05870;VIT_01s0011g05970;VIT_01s0011g06140;VIT_01s0026g00190;VIT_01s0146g00390;VIT_02s0025g01280;VIT_02s0025g01360;VIT_02s0025g02590;VIT_02s0025g03540;VIT_02s0025g04180;VIT_02s0025g04460;VIT_02s0234g00130;VIT_03s0038g00350;VIT…
GO:0000302	e	response to reactive oxygen species	0.142	biological_process	VIT_06s0004g05770;VIT_06s0004g07770;VIT_06s0061g00750;VIT_07s0005g00660;VIT_07s0005g01970;VIT_07s0005g01980;VIT_09s0002g01080;VIT_09s0002g06790;VIT_11s0016g02380;VIT_13s0019g00860;VIT_13s0019g02760;VIT_13s0019g02770;VIT_16s0013g00950;VIT_16s0013g00980;VIT_16s0098g01060;VIT_17s0000g07190;VIT_18s0122g00180
GO:0043169	e	cation binding	0.144	molecular_function	VIT_00s0179g00260;VIT_00s0246g00200;VIT_00s0259g00080;VIT_00s0259g00110;VIT_00s0480g00070;VIT_00s0480g00080;VIT_00s0480g00090;VIT_00s0480g00100;VIT_01s0010g02930;VIT_01s0010g02940;VIT_01s0010g02950;VIT_01s0011g02360;VIT_01s0011g03880;VIT_01s0011g04710;VIT_01s0026g00190;VIT_01s0026g00900;VIT_01s0026g00970;VIT_01s0137g00780;VIT_02s0025g00140;VIT_02s0025g00240;VIT_02s0025g01430;VIT_02s0025g02570;VIT…
GO:0006118	e	electron transport	0.178	biological_process	VIT_00s0246g00200;VIT_00s0480g00070;VIT_00s0480g00080;VIT_00s0480g00090;VIT_00s0480g00100;VIT_01s0010g01680;VIT_01s0026g01460;VIT_02s0154g00080;VIT_03s0038g03570;VIT_04s0008g01120;VIT_06s0009g00770;VIT_09s0002g08330;VIT_10s0003g00390;VIT_10s0116g00060;VIT_10s0116g00560;VIT_11s0016g02310;VIT_11s0016g05520;VIT_11s0016g05530;VIT_11s0016g05550;VIT_12s0028g03010;VIT_14s0068g01570;VIT_14s0171g00100;VIT…
GO:0009416	e	response to light stimulus	0.185	biological_process	VIT_01s0011g03070;VIT_01s0026g00940;VIT_03s0091g00040;VIT_03s0091g00690;VIT_06s0004g05770;VIT_06s0061g00750;VIT_07s0005g01970;VIT_07s0005g01980;VIT_07s0031g01530;VIT_09s0002g01080;VIT_09s0002g06790;VIT_09s0002g06970;VIT_09s0054g00530;VIT_11s0052g01270;VIT_13s0019g02760;VIT_13s0019g02770;VIT_14s0006g00180;VIT_14s0006g01400;VIT_14s0006g02880;VIT_14s0036g00420;VIT_14s0108g00430;VIT_15s0046g01440;VIT…
GO:0005634	e	nucleus	0.229	cellular_component	VIT_01s0011g03070;VIT_01s0011g05970;VIT_01s0026g02080;VIT_01s0150g00300;VIT_02s0025g01360;VIT_02s0025g02590;VIT_02s0025g03000;VIT_02s0025g04180;VIT_02s0025g04460;VIT_02s0234g00130;VIT_03s0017g01400;VIT_03s0017g01450;VIT_03s0038g00490;VIT_03s0038g02830;VIT_03s0038g04000;VIT_03s0063g00460;VIT_04s0008g02230;VIT_04s0023g01330;VIT_04s0023g03130;VIT_04s0079g00160;VIT_05s0020g04070;VIT_05s0029g00140;VIT…
GO:0009314	e	response to radiation	0.278	biological_process	VIT_01s0011g03070;VIT_01s0026g00940;VIT_03s0091g00040;VIT_03s0091g00690;VIT_06s0004g05770;VIT_06s0061g00750;VIT_07s0005g01970;VIT_07s0005g01980;VIT_07s0031g01530;VIT_09s0002g01080;VIT_09s0002g06790;VIT_09s0002g06970;VIT_09s0054g00530;VIT_11s0052g01270;VIT_13s0019g02760;VIT_13s0019g02770;VIT_14s0006g00180;VIT_14s0006g01400;VIT_14s0006g02880;VIT_14s0036g00420;VIT_14s0108g00430;VIT_15s0046g01440;VIT…
GO:0001666	e	response to hypoxia	0.339	biological_process	VIT_04s0008g04210;VIT_07s0031g02390;VIT_11s0016g00470;VIT_18s0001g06020;VIT_18s0001g06150;VIT_18s0001g06170;VIT_18s0001g15410
GO:0030001	e	metal ion transport	0.478	biological_process	VIT_00s0179g00260;VIT_00s0259g00080;VIT_00s0259g00110;VIT_00s0282g00020;VIT_00s0629g00020;VIT_01s0011g04710;VIT_02s0025g03010;VIT_02s0025g04830;VIT_03s0038g02440;VIT_03s0110g00370;VIT_04s0008g01960;VIT_04s0008g02090;VIT_05s0020g04220;VIT_05s0020g04390;VIT_06s0004g05070;VIT_07s0031g01160;VIT_08s0058g00410;VIT_11s0065g00860;VIT_12s0142g00250;VIT_13s0074g00770;VIT_16s0050g01190;VIT_16s0050g01240;VIT…
GO:0009408	e	response to heat	0.647	biological_process	VIT_01s0011g05970;VIT_02s0025g04180;VIT_02s0025g04460;VIT_03s0038g02440;VIT_06s0004g05770;VIT_07s0005g01970;VIT_07s0005g01980;VIT_08s0007g00130;VIT_08s0058g00690;VIT_09s0002g06790;VIT_11s0016g03940;VIT_13s0019g00860;VIT_13s0019g02760;VIT_13s0019g02770;VIT_16s0098g01060;VIT_17s0000g07190;VIT_18s0001g00360
GO:0044428	e	nuclear part	0.824	cellular_component	VIT_01s0011g03070;VIT_01s0011g05970;VIT_02s0025g01280;VIT_02s0025g01360;VIT_02s0025g02590;VIT_02s0025g04180;VIT_02s0025g04460;VIT_02s0234g00130;VIT_03s0038g00490;VIT_03s0063g00460;VIT_03s0063g02610;VIT_04s0008g02230;VIT_04s0008g05760;VIT_04s0023g01330;VIT_04s0069g00920;VIT_05s0029g00140;VIT_05s0077g00730;VIT_05s0077g01140;VIT_06s0004g07500;VIT_07s0005g00820;VIT_07s0005g03230;VIT_07s0005g03260;VIT…
GO:0004842	e	ubiquitin-protein ligase activity	0.897	molecular_function	VIT_00s0524g00010;VIT_00s0524g00030;VIT_00s2342g00010;VIT_01s0011g04770;VIT_01s0011g06140;VIT_01s0026g00190;VIT_06s0004g01130;VIT_08s0105g00180;VIT_08s0105g00190;VIT_08s0105g00200;VIT_10s0003g01730;VIT_13s0019g04710;VIT_13s0064g01220;VIT_17s0000g08080;VIT_18s0166g00190;VIT_19s0015g00670

## Sheet: Table S2
Table S2. GO annotation to part candidate genes differentially expressed between root restriction and control in the immature green peroid of berry.
id	enrichment	description	p_bonferroni	type	diff_genes
GO:0010243	e	response to organic nitrogen	1.84e-08	biological_process	VIT_01s0011g06140;VIT_02s0234g00130;VIT_03s0063g00460;VIT_03s0091g00690;VIT_06s0004g05090;VIT_08s0105g00180;VIT_08s0105g00190;VIT_09s0054g00530;VIT_10s0003g03790;VIT_10s0003g03800;VIT_12s0028g03270;VIT_13s0067g01070;VIT_16s0013g00950;VIT_16s0013g00980;VIT_18s0001g09230
GO:0009719	e	response to endogenous stimulus	3.28e-08	biological_process	VIT_01s0011g06140;VIT_02s0154g00300;VIT_02s0234g00130;VIT_03s0063g00460;VIT_03s0091g00690;VIT_04s0023g02480;VIT_05s0020g03050;VIT_05s0049g00090;VIT_06s0004g05090;VIT_06s0004g06840;VIT_07s0005g00140;VIT_07s0005g01970;VIT_07s0005g01980;VIT_07s0031g02610;VIT_07s0151g00800;VIT_08s0105g00180;VIT_08s0105g00190;VIT_09s0002g01080;VIT_09s0054g00530;VIT_10s0003g03790;VIT_10s0003g03800;VIT_12s0028g03010;VIT…
GO:0042221	e	response to chemical stimulus	5.01e-08	biological_process	VIT_01s0011g06140;VIT_02s0025g04460;VIT_02s0033g00700;VIT_02s0154g00300;VIT_02s0234g00130;VIT_03s0063g00370;VIT_03s0063g00460;VIT_03s0091g00690;VIT_04s0008g02860;VIT_04s0023g02480;VIT_05s0020g03050;VIT_05s0049g00090;VIT_05s0062g01260;VIT_06s0004g02620;VIT_06s0004g05090;VIT_06s0004g06830;VIT_06s0004g06840;VIT_07s0005g00140;VIT_07s0005g01970;VIT_07s0005g01980;VIT_07s0031g00530;VIT_07s0031g02610;VIT…
GO:0044451	e	nucleoplasm part	5.06e-08	cellular_component	VIT_01s0011g03070;VIT_02s0025g01280;VIT_02s0025g04460;VIT_02s0234g00130;VIT_03s0063g00460;VIT_04s0008g02230;VIT_04s0008g05440;VIT_05s0049g00510;VIT_07s0005g03220;VIT_07s0005g03230;VIT_07s0005g03260;VIT_07s0141g00690;VIT_10s0003g00140;VIT_11s0016g00660;VIT_12s0028g03270;VIT_13s0067g01960;VIT_15s0021g01630;VIT_15s0046g01140;VIT_15s0048g02870;VIT_16s0013g00900;VIT_16s0013g00950;VIT_16s0013g00970;VIT…
GO:0003700	e	sequence-specific DNA binding transcription factor activity	5.16e-08	molecular_function	VIT_01s0011g03070;VIT_02s0025g01280;VIT_02s0025g04460;VIT_02s0234g00130;VIT_03s0063g00460;VIT_04s0008g02230;VIT_04s0008g05440;VIT_05s0049g00510;VIT_07s0005g03220;VIT_07s0005g03230;VIT_07s0005g03260;VIT_07s0141g00690;VIT_10s0003g00140;VIT_11s0016g00660;VIT_12s0028g03270;VIT_13s0067g01960;VIT_15s0021g01630;VIT_15s0046g01140;VIT_15s0048g02870;VIT_16s0013g00900;VIT_16s0013g00950;VIT_16s0013g00970;VIT…
GO:0001071	e	nucleic acid binding transcription factor activity	5.39e-08	molecular_function	VIT_01s0011g03070;VIT_02s0025g01280;VIT_02s0025g04460;VIT_02s0234g00130;VIT_03s0063g00460;VIT_04s0008g02230;VIT_04s0008g05440;VIT_05s0049g00510;VIT_07s0005g03220;VIT_07s0005g03230;VIT_07s0005g03260;VIT_07s0141g00690;VIT_10s0003g00140;VIT_11s0016g00660;VIT_12s0028g03270;VIT_13s0067g01960;VIT_15s0021g01630;VIT_15s0046g01140;VIT_15s0048g02870;VIT_16s0013g00900;VIT_16s0013g00950;VIT_16s0013g00970;VIT…
GO:0005667	e	transcription factor complex	6.68e-08	cellular_component	VIT_01s0011g03070;VIT_02s0025g01280;VIT_02s0025g04460;VIT_02s0234g00130;VIT_03s0063g00460;VIT_04s0008g02230;VIT_04s0008g05440;VIT_05s0049g00510;VIT_07s0005g03220;VIT_07s0005g03230;VIT_07s0005g03260;VIT_07s0141g00690;VIT_10s0003g00140;VIT_11s0016g00660;VIT_12s0028g03270;VIT_13s0067g01960;VIT_15s0021g01630;VIT_15s0046g01140;VIT_15s0048g02870;VIT_16s0013g00900;VIT_16s0013g00950;VIT_16s0013g00970;VIT…
GO:0010033	e	response to organic substance	8.49e-08	biological_process	VIT_01s0011g06140;VIT_02s0154g00300;VIT_02s0234g00130;VIT_03s0063g00460;VIT_03s0091g00690;VIT_04s0023g02480;VIT_05s0020g03050;VIT_05s0049g00090;VIT_05s0062g01260;VIT_06s0004g05090;VIT_06s0004g06830;VIT_06s0004g06840;VIT_07s0005g00140;VIT_07s0005g01970;VIT_07s0005g01980;VIT_07s0031g02610;VIT_07s0151g00800;VIT_08s0105g00180;VIT_08s0105g00190;VIT_09s0002g01080;VIT_09s0054g00530;VIT_10s0003g03790;VIT…
GO:0010200	e	response to chitin	9.95e-08	biological_process	VIT_01s0011g06140;VIT_02s0234g00130;VIT_03s0063g00460;VIT_03s0091g00690;VIT_06s0004g05090;VIT_08s0105g00180;VIT_08s0105g00190;VIT_09s0054g00530;VIT_10s0003g03790;VIT_10s0003g03800;VIT_12s0028g03270;VIT_13s0067g01070;VIT_16s0013g00950;VIT_16s0013g00980;VIT_18s0001g09230
GO:2001141	e	regulation of RNA biosynthetic process	1.28e-07	biological_process	VIT_00s0463g00020;VIT_01s0011g03070;VIT_02s0025g01280;VIT_02s0025g04460;VIT_02s0234g00130;VIT_03s0063g00460;VIT_03s0091g00690;VIT_04s0008g02230;VIT_04s0008g05440;VIT_05s0049g00090;VIT_05s0049g00510;VIT_07s0005g03220;VIT_07s0005g03230;VIT_07s0005g03260;VIT_07s0031g02610;VIT_07s0141g00690;VIT_09s0054g00530;VIT_10s0003g00140;VIT_11s0016g00660;VIT_12s0028g03270;VIT_13s0067g01960;VIT_15s0021g01630;VIT…
GO:0006355	e	regulation of transcription, DNA-dependent	1.33e-07	biological_process	VIT_00s0463g00020;VIT_01s0011g03070;VIT_02s0025g01280;VIT_02s0025g04460;VIT_02s0234g00130;VIT_03s0063g00460;VIT_03s0091g00690;VIT_04s0008g02230;VIT_04s0008g05440;VIT_05s0049g00090;VIT_05s0049g00510;VIT_07s0005g03220;VIT_07s0005g03230;VIT_07s0005g03260;VIT_07s0031g02610;VIT_07s0141g00690;VIT_09s0054g00530;VIT_10s0003g00140;VIT_11s0016g00660;VIT_12s0028g03270;VIT_13s0067g01960;VIT_15s0021g01630;VIT…
GO:0051252	e	regulation of RNA metabolic process	1.38e-07	biological_process	VIT_00s0463g00020;VIT_01s0011g03070;VIT_02s0025g01280;VIT_02s0025g04460;VIT_02s0234g00130;VIT_03s0063g00460;VIT_03s0091g00690;VIT_04s0008g02230;VIT_04s0008g05440;VIT_05s0049g00090;VIT_05s0049g00510;VIT_06s0004g06010;VIT_07s0005g03220;VIT_07s0005g03230;VIT_07s0005g03260;VIT_07s0031g02610;VIT_07s0141g00690;VIT_09s0054g00530;VIT_10s0003g00140;VIT_11s0016g00660;VIT_12s0028g03270;VIT_13s0067g01960;VIT…
GO:0031326	e	regulation of cellular biosynthetic process	1.85e-07	biological_process	VIT_00s0463g00020;VIT_01s0011g03070;VIT_02s0025g01280;VIT_02s0025g02620;VIT_02s0025g04460;VIT_02s0234g00130;VIT_03s0063g00460;VIT_03s0091g00690;VIT_04s0008g02230;VIT_04s0008g05440;VIT_05s0049g00090;VIT_05s0049g00510;VIT_07s0005g03220;VIT_07s0005g03230;VIT_07s0005g03260;VIT_07s0031g02610;VIT_07s0141g00690;VIT_09s0054g00530;VIT_10s0003g00140;VIT_11s0016g00660;VIT_12s0028g03270;VIT_13s0067g01960;VIT…
GO:0009889	e	regulation of biosynthetic process	2.03e-07	biological_process	VIT_00s0463g00020;VIT_01s0011g03070;VIT_02s0025g01280;VIT_02s0025g02620;VIT_02s0025g04460;VIT_02s0234g00130;VIT_03s0063g00460;VIT_03s0091g00690;VIT_04s0008g02230;VIT_04s0008g05440;VIT_05s0049g00090;VIT_05s0049g00510;VIT_07s0005g03220;VIT_07s0005g03230;VIT_07s0005g03260;VIT_07s0031g02610;VIT_07s0141g00690;VIT_09s0054g00530;VIT_10s0003g00140;VIT_11s0016g00660;VIT_12s0028g03270;VIT_13s0067g01960;VIT…
GO:0050896	e	response to stimulus	2.09e-07	biological_process	VIT_00s0487g00010;VIT_01s0011g03070;VIT_01s0011g04630;VIT_01s0011g05180;VIT_01s0011g06140;VIT_01s0026g00570;VIT_02s0012g01270;VIT_02s0025g02620;VIT_02s0025g04460;VIT_02s0033g00700;VIT_02s0154g00300;VIT_02s0234g00130;VIT_03s0063g00370;VIT_03s0063g00460;VIT_03s0088g00290;VIT_03s0091g00690;VIT_03s0097g00710;VIT_04s0008g02860;VIT_04s0023g02480;VIT_05s0020g03050;VIT_05s0049g00090;VIT_05s0062g01260;VIT…
GO:0009628	e	response to abiotic stimulus	2.56e-07	biological_process	VIT_01s0011g03070;VIT_01s0011g04630;VIT_02s0025g02620;VIT_02s0025g04460;VIT_02s0154g00300;VIT_03s0091g00690;VIT_04s0023g02480;VIT_06s0004g02620;VIT_06s0004g05090;VIT_06s0004g06010;VIT_07s0005g00140;VIT_07s0005g01970;VIT_07s0005g01980;VIT_07s0031g00530;VIT_07s0031g02610;VIT_07s0104g01830;VIT_07s0129g00240;VIT_08s0105g00180;VIT_08s0105g00190;VIT_09s0002g01080;VIT_09s0002g06790;VIT_09s0054g00530;VIT…
GO:0019219	e	regulation of nucleobase-containing compound metabolic process	3.82e-07	biological_process	VIT_00s0463g00020;VIT_01s0011g03070;VIT_02s0025g01280;VIT_02s0025g04460;VIT_02s0234g00130;VIT_03s0063g00460;VIT_03s0091g00690;VIT_04s0008g02230;VIT_04s0008g05440;VIT_05s0049g00090;VIT_05s0049g00510;VIT_06s0004g06010;VIT_07s0005g03220;VIT_07s0005g03230;VIT_07s0005g03260;VIT_07s0031g02610;VIT_07s0141g00690;VIT_09s0054g00530;VIT_10s0003g00140;VIT_11s0016g00660;VIT_12s0028g03270;VIT_13s0067g01960;VIT…
GO:0051171	e	regulation of nitrogen compound metabolic process	5.16e-07	biological_process	VIT_00s0463g00020;VIT_01s0011g03070;VIT_02s0025g01280;VIT_02s0025g04460;VIT_02s0234g00130;VIT_03s0063g00460;VIT_03s0091g00690;VIT_04s0008g02230;VIT_04s0008g05440;VIT_05s0049g00090;VIT_05s0049g00510;VIT_06s0004g06010;VIT_07s0005g03220;VIT_07s0005g03230;VIT_07s0005g03260;VIT_07s0031g02610;VIT_07s0141g00690;VIT_09s0054g00530;VIT_10s0003g00140;VIT_11s0016g00660;VIT_12s0028g03270;VIT_13s0067g01960;VIT…
GO:0031323	e	regulation of cellular metabolic process	6.71e-07	biological_process	VIT_00s0463g00020;VIT_01s0011g03070;VIT_02s0012g01270;VIT_02s0025g01280;VIT_02s0025g02620;VIT_02s0025g04460;VIT_02s0234g00130;VIT_03s0063g00460;VIT_03s0091g00690;VIT_04s0008g02230;VIT_04s0008g05440;VIT_05s0020g03050;VIT_05s0049g00090;VIT_05s0049g00510;VIT_06s0004g06010;VIT_07s0005g03220;VIT_07s0005g03230;VIT_07s0005g03260;VIT_07s0031g02610;VIT_07s0141g00690;VIT_09s0054g00530;VIT_10s0003g00140;VIT…
GO:0010556	e	regulation of macromolecule biosynthetic process	7.15e-07	biological_process	VIT_00s0463g00020;VIT_01s0011g03070;VIT_02s0025g01280;VIT_02s0025g04460;VIT_02s0234g00130;VIT_03s0063g00460;VIT_03s0091g00690;VIT_04s0008g02230;VIT_04s0008g05440;VIT_05s0049g00090;VIT_05s0049g00510;VIT_07s0005g03220;VIT_07s0005g03230;VIT_07s0005g03260;VIT_07s0031g02610;VIT_07s0141g00690;VIT_09s0054g00530;VIT_10s0003g00140;VIT_11s0016g00660;VIT_12s0028g03270;VIT_13s0067g01960;VIT_15s0021g01630;VIT…
GO:2000112	e	regulation of cellular macromolecule biosynthetic process	7.15e-07	biological_process	VIT_00s0463g00020;VIT_01s0011g03070;VIT_02s0025g01280;VIT_02s0025g04460;VIT_02s0234g00130;VIT_03s0063g00460;VIT_03s0091g00690;VIT_04s0008g02230;VIT_04s0008g05440;VIT_05s0049g00090;VIT_05s0049g00510;VIT_07s0005g03220;VIT_07s0005g03230;VIT_07s0005g03260;VIT_07s0031g02610;VIT_07s0141g00690;VIT_09s0054g00530;VIT_10s0003g00140;VIT_11s0016g00660;VIT_12s0028g03270;VIT_13s0067g01960;VIT_15s0021g01630;VIT…
GO:0010468	e	regulation of gene expression	8.88e-07	biological_process	VIT_00s0463g00020;VIT_01s0011g03070;VIT_02s0025g01280;VIT_02s0025g04460;VIT_02s0234g00130;VIT_03s0063g00460;VIT_03s0091g00690;VIT_04s0008g02230;VIT_04s0008g05440;VIT_05s0049g00090;VIT_05s0049g00510;VIT_06s0004g06010;VIT_07s0005g03220;VIT_07s0005g03230;VIT_07s0005g03260;VIT_07s0031g02610;VIT_07s0141g00690;VIT_09s0054g00530;VIT_10s0003g00140;VIT_11s0016g00660;VIT_12s0028g03270;VIT_13s0067g01960;VIT…
GO:0080090	e	regulation of primary metabolic process	3.89e-06	biological_process	VIT_00s0463g00020;VIT_01s0011g03070;VIT_02s0025g01280;VIT_02s0025g02620;VIT_02s0025g04460;VIT_02s0234g00130;VIT_03s0063g00460;VIT_03s0091g00690;VIT_04s0008g02230;VIT_04s0008g05440;VIT_05s0049g00090;VIT_05s0049g00510;VIT_06s0004g06010;VIT_07s0005g03220;VIT_07s0005g03230;VIT_07s0005g03260;VIT_07s0031g02610;VIT_07s0141g00690;VIT_09s0054g00530;VIT_10s0003g00140;VIT_11s0016g00660;VIT_12s0028g03270;VIT…
GO:0019222	e	regulation of metabolic process	5.88e-06	biological_process	VIT_00s0323g00060;VIT_00s0463g00020;VIT_01s0011g03070;VIT_02s0012g01270;VIT_02s0025g01280;VIT_02s0025g02620;VIT_02s0025g04460;VIT_02s0234g00130;VIT_03s0063g00460;VIT_03s0091g00690;VIT_04s0008g02230;VIT_04s0008g05440;VIT_05s0020g03050;VIT_05s0049g00090;VIT_05s0049g00510;VIT_06s0004g06010;VIT_07s0005g03220;VIT_07s0005g03230;VIT_07s0005g03260;VIT_07s0031g02610;VIT_07s0141g00690;VIT_09s0054g00530;VIT…
GO:0009725	e	response to hormone stimulus	9.17e-06	biological_process	VIT_02s0154g00300;VIT_02s0234g00130;VIT_03s0091g00690;VIT_04s0023g02480;VIT_05s0020g03050;VIT_05s0049g00090;VIT_06s0004g05090;VIT_06s0004g06840;VIT_07s0005g00140;VIT_07s0005g01970;VIT_07s0005g01980;VIT_07s0031g02610;VIT_07s0151g00800;VIT_09s0002g01080;VIT_10s0003g03790;VIT_10s0003g03800;VIT_12s0028g03010;VIT_12s0028g03270;VIT_14s0068g00920;VIT_14s0068g00930;VIT_15s0048g02870;VIT_18s0001g06020;VIT…
GO:0006950	e	response to stress	1.45e-05	biological_process	VIT_00s0487g00010;VIT_01s0011g05180;VIT_01s0026g00570;VIT_02s0025g02620;VIT_02s0025g04460;VIT_02s0033g00700;VIT_02s0154g00300;VIT_03s0063g00460;VIT_03s0091g00690;VIT_03s0097g00710;VIT_04s0023g02480;VIT_05s0077g01650;VIT_05s0077g01670;VIT_06s0004g02620;VIT_06s0004g05090;VIT_06s0004g06830;VIT_06s0004g06840;VIT_06s0080g01090;VIT_07s0005g00140;VIT_07s0005g01970;VIT_07s0005g01980;VIT_07s0031g00530;VIT…
GO:0044428	e	nuclear part	1.51e-05	cellular_component	VIT_01s0011g03070;VIT_02s0025g01280;VIT_02s0025g04460;VIT_02s0234g00130;VIT_03s0063g00460;VIT_04s0008g02230;VIT_04s0008g05440;VIT_05s0049g00510;VIT_07s0005g03220;VIT_07s0005g03230;VIT_07s0005g03260;VIT_07s0141g00690;VIT_08s0007g08910;VIT_10s0003g00140;VIT_11s0016g00660;VIT_12s0028g03270;VIT_13s0067g01960;VIT_15s0021g01630;VIT_15s0046g01140;VIT_15s0048g02870;VIT_16s0013g00900;VIT_16s0013g00950;VIT…
GO:0060255	e	regulation of macromolecule metabolic process	4.5e-05	biological_process	VIT_00s0463g00020;VIT_01s0011g03070;VIT_02s0025g01280;VIT_02s0025g04460;VIT_02s0234g00130;VIT_03s0063g00460;VIT_03s0091g00690;VIT_04s0008g02230;VIT_04s0008g05440;VIT_05s0049g00090;VIT_05s0049g00510;VIT_06s0004g06010;VIT_07s0005g03220;VIT_07s0005g03230;VIT_07s0005g03260;VIT_07s0031g02610;VIT_07s0141g00690;VIT_09s0054g00530;VIT_10s0003g00140;VIT_11s0016g00660;VIT_12s0028g03270;VIT_13s0067g01960;VIT…
GO:0009414	e	response to water deprivation	0.000135	biological_process	VIT_02s0025g04460;VIT_03s0091g00690;VIT_04s0023g02480;VIT_06s0004g02620;VIT_06s0004g05090;VIT_07s0005g01970;VIT_07s0005g01980;VIT_07s0031g00530;VIT_08s0105g00180;VIT_08s0105g00190;VIT_09s0070g00160;VIT_15s0048g02870;VIT_16s0100g00380;VIT_18s0001g09230
GO:0009415	e	response to water stimulus	0.000159	biological_process	VIT_02s0025g04460;VIT_03s0091g00690;VIT_04s0023g02480;VIT_06s0004g02620;VIT_06s0004g05090;VIT_07s0005g01970;VIT_07s0005g01980;VIT_07s0031g00530;VIT_08s0105g00180;VIT_08s0105g00190;VIT_09s0070g00160;VIT_15s0048g02870;VIT_16s0100g00380;VIT_18s0001g09230
GO:0010035	e	response to inorganic substance	0.000177	biological_process	VIT_02s0025g04460;VIT_02s0033g00700;VIT_03s0063g00370;VIT_03s0091g00690;VIT_04s0008g02860;VIT_04s0023g02480;VIT_06s0004g02620;VIT_06s0004g05090;VIT_07s0005g01970;VIT_07s0005g01980;VIT_07s0031g00530;VIT_08s0007g02240;VIT_08s0040g01200;VIT_08s0105g00180;VIT_08s0105g00190;VIT_09s0002g01080;VIT_09s0002g06790;VIT_09s0070g00160;VIT_14s0068g02190;VIT_15s0048g00370;VIT_15s0048g02870;VIT_16s0013g00950;VIT…
GO:0003677	e	DNA binding	0.000319	molecular_function	VIT_00s0479g00020;VIT_00s0880g00010;VIT_01s0011g03070;VIT_02s0025g01280;VIT_02s0025g04460;VIT_02s0234g00130;VIT_03s0063g00460;VIT_03s0091g00690;VIT_04s0008g02230;VIT_04s0008g05440;VIT_05s0049g00510;VIT_07s0005g03220;VIT_07s0005g03230;VIT_07s0005g03260;VIT_07s0031g02610;VIT_07s0141g00690;VIT_10s0003g00140;VIT_11s0016g00660;VIT_12s0028g03270;VIT_13s0067g01960;VIT_15s0021g01630;VIT_15s0021g02300;VIT…
GO:0016747	e	transferase activity, transferring acyl groups other than amino-acyl groups	0.000366	molecular_function	VIT_02s0033g01000;VIT_08s0007g01930;VIT_08s0007g02000;VIT_14s0068g00920;VIT_14s0068g00930;VIT_16s0050g00830;VIT_16s0100g00800;VIT_16s0100g00810;VIT_16s0100g00840;VIT_16s0100g00850;VIT_16s0100g00860;VIT_16s0100g00880;VIT_16s0100g00950;VIT_16s0100g00990;VIT_16s0100g01000;VIT_16s0100g01010;VIT_16s0100g01100
GO:0009644	e	response to high light intensity	0.000377	biological_process	VIT_06s0004g06010;VIT_07s0005g01970;VIT_07s0005g01980;VIT_09s0002g01080;VIT_09s0002g06790;VIT_16s0013g00950;VIT_16s0013g00980;VIT_18s0001g09230
GO:0050794	e	regulation of cellular process	0.000381	biological_process	VIT_00s0463g00020;VIT_01s0011g03070;VIT_01s0127g00530;VIT_02s0012g01270;VIT_02s0025g01280;VIT_02s0025g02620;VIT_02s0025g04460;VIT_02s0234g00130;VIT_03s0063g00460;VIT_03s0088g00290;VIT_03s0091g00690;VIT_04s0008g02230;VIT_04s0008g05440;VIT_05s0020g03050;VIT_05s0049g00090;VIT_05s0049g00510;VIT_05s0062g01260;VIT_06s0004g05240;VIT_06s0004g06010;VIT_06s0004g06840;VIT_07s0005g03220;VIT_07s0005g03230;VIT…
GO:0043234	e	protein complex	0.000467	cellular_component	VIT_01s0011g03070;VIT_01s0011g06140;VIT_02s0025g01280;VIT_02s0025g04460;VIT_02s0234g00130;VIT_03s0063g00460;VIT_04s0008g02230;VIT_04s0008g05440;VIT_05s0049g00090;VIT_05s0049g00510;VIT_06s0004g06840;VIT_06s0009g00370;VIT_07s0005g03220;VIT_07s0005g03230;VIT_07s0005g03260;VIT_07s0141g00690;VIT_08s0007g08910;VIT_08s0040g02730;VIT_08s0105g00180;VIT_08s0105g00190;VIT_08s0105g00200;VIT_10s0003g00140;VIT…
GO:0005634	e	nucleus	0.000467	cellular_component	VIT_01s0011g03070;VIT_02s0025g04460;VIT_02s0234g00130;VIT_03s0063g00460;VIT_04s0008g02230;VIT_04s0008g05440;VIT_05s0049g00510;VIT_06s0004g05090;VIT_06s0080g01090;VIT_07s0005g03220;VIT_07s0005g03230;VIT_07s0005g03260;VIT_07s0104g01830;VIT_07s0141g00690;VIT_09s0054g00530;VIT_10s0003g00140;VIT_11s0016g00660;VIT_13s0067g01960;VIT_14s0068g00920;VIT_14s0068g00930;VIT_15s0021g01630;VIT_15s0021g02300;VIT…
GO:0097305	e	response to alcohol	0.000474	biological_process	VIT_02s0154g00300;VIT_03s0091g00690;VIT_04s0023g02480;VIT_05s0020g03050;VIT_06s0004g05090;VIT_06s0004g06840;VIT_07s0005g00140;VIT_07s0005g01970;VIT_07s0005g01980;VIT_07s0151g00800;VIT_12s0028g03270;VIT_15s0048g02870;VIT_18s0001g06020;VIT_18s0001g06150;VIT_18s0001g06170;VIT_18s0001g09230
GO:0050350	e	trihydroxystilbene synthase activity	0.000524	molecular_function	VIT_16s0100g00880;VIT_16s0100g00950;VIT_16s0100g00990;VIT_16s0100g01000;VIT_16s0100g01010
GO:0010143	e	cutin biosynthetic process	0.00154	biological_process	VIT_02s0025g02620;VIT_08s0007g02000;VIT_13s0074g00390;VIT_16s0050g00830
GO:0009416	e	response to light stimulus	0.00155	biological_process	VIT_01s0011g03070;VIT_03s0091g00690;VIT_06s0004g02620;VIT_06s0004g06010;VIT_07s0005g01970;VIT_07s0005g01980;VIT_07s0031g02610;VIT_09s0002g01080;VIT_09s0002g06790;VIT_09s0054g00530;VIT_14s0006g00180;VIT_14s0068g00920;VIT_14s0068g00930;VIT_16s0013g00950;VIT_16s0013g00980;VIT_18s0001g09230
GO:0016746	e	transferase activity, transferring acyl groups	0.00195	molecular_function	VIT_02s0033g01000;VIT_08s0007g01930;VIT_08s0007g02000;VIT_14s0068g00920;VIT_14s0068g00930;VIT_16s0050g00830;VIT_16s0100g00800;VIT_16s0100g00810;VIT_16s0100g00840;VIT_16s0100g00850;VIT_16s0100g00860;VIT_16s0100g00880;VIT_16s0100g00950;VIT_16s0100g00990;VIT_16s0100g01000;VIT_16s0100g01010;VIT_16s0100g01100
GO:0033993	e	response to lipid	0.00207	biological_process	VIT_02s0154g00300;VIT_03s0091g00690;VIT_04s0023g02480;VIT_05s0020g03050;VIT_06s0004g05090;VIT_06s0004g06840;VIT_07s0005g00140;VIT_07s0005g01970;VIT_07s0005g01980;VIT_07s0151g00800;VIT_12s0028g03270;VIT_15s0048g02870;VIT_18s0001g06020;VIT_18s0001g06150;VIT_18s0001g06170;VIT_18s0001g09230
GO:0009314	e	response to radiation	0.00238	biological_process	VIT_01s0011g03070;VIT_03s0091g00690;VIT_06s0004g02620;VIT_06s0004g06010;VIT_07s0005g01970;VIT_07s0005g01980;VIT_07s0031g02610;VIT_09s0002g01080;VIT_09s0002g06790;VIT_09s0054g00530;VIT_14s0006g00180;VIT_14s0068g00920;VIT_14s0068g00930;VIT_16s0013g00950;VIT_16s0013g00980;VIT_18s0001g09230
GO:0050789	e	regulation of biological process	0.00406	biological_process	VIT_00s0323g00060;VIT_00s0463g00020;VIT_01s0011g03070;VIT_01s0127g00530;VIT_02s0012g01270;VIT_02s0025g01280;VIT_02s0025g02620;VIT_02s0025g04460;VIT_02s0234g00130;VIT_03s0063g00460;VIT_03s0088g00290;VIT_03s0091g00690;VIT_04s0008g02230;VIT_04s0008g05440;VIT_05s0020g03050;VIT_05s0049g00090;VIT_05s0049g00510;VIT_05s0062g01260;VIT_06s0004g05240;VIT_06s0004g06010;VIT_06s0004g06840;VIT_07s0005g03220;VIT…
GO:0006979	e	response to oxidative stress	0.00659	biological_process	VIT_03s0097g00710;VIT_06s0004g02620;VIT_07s0005g01970;VIT_07s0005g01980;VIT_07s0031g00530;VIT_09s0002g01080;VIT_09s0002g06790;VIT_12s0055g01000;VIT_13s0067g00260;VIT_14s0066g02350;VIT_14s0068g00920;VIT_14s0068g00930;VIT_16s0013g00950;VIT_16s0013g00980;VIT_18s0001g09230;VIT_18s0122g00180
GO:0009409	e	response to cold	0.00768	biological_process	VIT_02s0025g04460;VIT_02s0154g00300;VIT_04s0023g02480;VIT_07s0005g01970;VIT_07s0005g01980;VIT_07s0031g00530;VIT_07s0104g01830;VIT_13s0019g03650;VIT_13s0067g01070;VIT_13s0067g01120;VIT_16s0100g00380;VIT_18s0001g09230
GO:0065007	e	biological regulation	0.00885	biological_process	VIT_00s0323g00060;VIT_00s0463g00020;VIT_01s0011g03070;VIT_01s0127g00530;VIT_02s0012g01270;VIT_02s0025g01280;VIT_02s0025g02620;VIT_02s0025g04460;VIT_02s0234g00130;VIT_03s0063g00460;VIT_03s0088g00290;VIT_03s0091g00690;VIT_04s0008g02230;VIT_04s0008g05440;VIT_05s0020g03050;VIT_05s0049g00090;VIT_05s0049g00510;VIT_05s0062g01260;VIT_06s0004g05240;VIT_06s0004g06010;VIT_06s0004g06840;VIT_07s0005g03220;VIT…
GO:0009642	e	response to light intensity	0.00915	biological_process	VIT_06s0004g06010;VIT_07s0005g01970;VIT_07s0005g01980;VIT_09s0002g01080;VIT_09s0002g06790;VIT_16s0013g00950;VIT_16s0013g00980;VIT_18s0001g09230
GO:0009811	e	stilbene biosynthetic process	0.0106	biological_process	VIT_16s0100g00880;VIT_16s0100g00950;VIT_16s0100g00990;VIT_16s0100g01000;VIT_16s0100g01010
GO:0009810	e	stilbene metabolic process	0.0106	biological_process	VIT_16s0100g00880;VIT_16s0100g00950;VIT_16s0100g00990;VIT_16s0100g01000;VIT_16s0100g01010
GO:0009698	e	phenylpropanoid metabolic process	0.0151	biological_process	VIT_06s0004g02620;VIT_12s0055g01000;VIT_16s0039g01100;VIT_16s0039g01110;VIT_16s0039g01120;VIT_16s0100g00880;VIT_16s0100g00950;VIT_16s0100g00990;VIT_16s0100g01000;VIT_16s0100g01010;VIT_18s0164g00100
GO:0009805	e	coumarin biosynthetic process	0.0179	biological_process	VIT_16s0100g00880;VIT_16s0100g00950;VIT_16s0100g00990;VIT_16s0100g01000;VIT_16s0100g01010
GO:0009804	e	coumarin metabolic process	0.0179	biological_process	VIT_16s0100g00880;VIT_16s0100g00950;VIT_16s0100g00990;VIT_16s0100g01000;VIT_16s0100g01010
GO:0008150	e	biological_process	0.02	biological_process	VIT_00s0323g00060;VIT_00s0463g00020;VIT_00s0480g00030;VIT_00s0480g00070;VIT_00s0487g00010;VIT_00s0620g00010;VIT_01s0010g01260;VIT_01s0010g02460;VIT_01s0011g03070;VIT_01s0011g04630;VIT_01s0011g05180;VIT_01s0011g06140;VIT_01s0011g06250;VIT_01s0026g00570;VIT_01s0026g00980;VIT_01s0127g00530;VIT_02s0012g01270;VIT_02s0025g00240;VIT_02s0025g01280;VIT_02s0025g02620;VIT_02s0025g03300;VIT_02s0025g04420;VIT…
GO:0004842	e	ubiquitin-protein ligase activity	0.0253	molecular_function	VIT_01s0011g06140;VIT_06s0004g05090;VIT_06s0009g00370;VIT_08s0105g00180;VIT_08s0105g00190;VIT_08s0105g00200;VIT_10s0003g01730;VIT_17s0000g07730;VIT_18s0166g00190
GO:0009753	e	response to jasmonic acid stimulus	0.0253	biological_process	VIT_02s0234g00130;VIT_07s0031g02610;VIT_09s0002g01080;VIT_10s0003g03790;VIT_10s0003g03800;VIT_12s0028g03010;VIT_12s0028g03270;VIT_14s0068g00920;VIT_14s0068g00930
GO:1900673	e	olefin metabolic process	0.0286	biological_process	VIT_16s0100g00880;VIT_16s0100g00950;VIT_16s0100g00990;VIT_16s0100g01000;VIT_16s0100g01010
GO:0019787	e	small conjugating protein ligase activity	0.033	molecular_function	VIT_01s0011g06140;VIT_06s0004g05090;VIT_06s0009g00370;VIT_08s0105g00180;VIT_08s0105g00190;VIT_08s0105g00200;VIT_10s0003g01730;VIT_17s0000g07730;VIT_18s0166g00190
GO:0000151	e	ubiquitin ligase complex	0.0383	cellular_component	VIT_01s0011g06140;VIT_06s0009g00370;VIT_08s0105g00180;VIT_08s0105g00190;VIT_08s0105g00200;VIT_10s0003g01730;VIT_17s0000g07730;VIT_18s0166g00190
GO:0045548	e	phenylalanine ammonia-lyase activity	0.0438	molecular_function	VIT_06s0004g02620;VIT_16s0039g01100;VIT_16s0039g01110;VIT_16s0039g01120
GO:0009266	e	response to temperature stimulus	0.0505	biological_process	VIT_02s0025g04460;VIT_02s0154g00300;VIT_04s0023g02480;VIT_07s0005g01970;VIT_07s0005g01980;VIT_07s0031g00530;VIT_07s0104g01830;VIT_09s0002g06790;VIT_11s0037g00510;VIT_13s0019g03650;VIT_13s0067g01070;VIT_13s0067g01120;VIT_16s0100g00380;VIT_18s0001g09230
GO:0009607	e	response to biotic stimulus	0.0526	biological_process	VIT_01s0011g05180;VIT_01s0026g00570;VIT_02s0154g00300;VIT_03s0063g00460;VIT_05s0077g01650;VIT_05s0077g01670;VIT_06s0004g06840;VIT_06s0080g01090;VIT_07s0031g02610;VIT_07s0104g01830;VIT_08s0007g02240;VIT_09s0002g01080;VIT_11s0037g00510;VIT_12s0055g01000;VIT_13s0067g00260;VIT_13s0067g01070;VIT_15s0048g02870
GO:0006559	e	L-phenylalanine catabolic process	0.0542	biological_process	VIT_06s0004g02620;VIT_16s0039g01100;VIT_16s0039g01110;VIT_16s0039g01120
GO:0009737	e	response to abscisic acid stimulus	0.0562	biological_process	VIT_02s0154g00300;VIT_03s0091g00690;VIT_04s0023g02480;VIT_06s0004g05090;VIT_06s0004g06840;VIT_07s0005g00140;VIT_07s0005g01970;VIT_07s0005g01980;VIT_07s0151g00800;VIT_12s0028g03270;VIT_15s0048g02870;VIT_18s0001g09230
GO:0016567	e	protein ubiquitination	0.0575	biological_process	VIT_01s0011g06140;VIT_06s0004g05090;VIT_06s0009g00370;VIT_08s0105g00180;VIT_08s0105g00190;VIT_08s0105g00200;VIT_10s0003g01730;VIT_17s0000g07730;VIT_18s0166g00190
GO:0009808	e	lignin metabolic process	0.0612	biological_process	VIT_06s0004g02620;VIT_12s0055g01000;VIT_16s0100g00880;VIT_16s0100g00950;VIT_16s0100g00990;VIT_16s0100g01000;VIT_16s0100g01010;VIT_18s0164g00100
GO:0051865	e	protein autoubiquitination	0.0665	biological_process	VIT_06s0004g05090;VIT_08s0105g00180;VIT_08s0105g00190
GO:0045730	e	respiratory burst	0.0665	biological_process	VIT_08s0105g00180;VIT_08s0105g00190;VIT_12s0055g01000
GO:0016762	e	xyloglucan:xyloglucosyl transferase activity	0.0725	molecular_function	VIT_01s0011g06250;VIT_05s0062g00240;VIT_10s0003g02440;VIT_11s0052g01190;VIT_11s0052g01260
GO:0016881	e	acid-amino acid ligase activity	0.0796	molecular_function	VIT_01s0011g06140;VIT_06s0004g05090;VIT_06s0009g00370;VIT_07s0005g05780;VIT_08s0105g00180;VIT_08s0105g00190;VIT_08s0105g00200;VIT_10s0003g01730;VIT_17s0000g07730;VIT_18s0166g00190
GO:0016841	e	ammonia-lyase activity	0.0806	molecular_function	VIT_06s0004g02620;VIT_16s0039g01100;VIT_16s0039g01110;VIT_16s0039g01120
GO:0009809	e	lignin biosynthetic process	0.0816	biological_process	VIT_16s0100g00880;VIT_16s0100g00950;VIT_16s0100g00990;VIT_16s0100g01000;VIT_16s0100g01010
GO:0032446	e	protein modification by small protein conjugation	0.0836	biological_process	VIT_01s0011g06140;VIT_06s0004g05090;VIT_06s0009g00370;VIT_08s0105g00180;VIT_08s0105g00190;VIT_08s0105g00200;VIT_10s0003g01730;VIT_17s0000g07730;VIT_18s0166g00190
GO:0005576	e	extracellular region	0.0982	cellular_component	VIT_00s1355g00020;VIT_00s1455g00010;VIT_01s0011g06250;VIT_02s0033g00700;VIT_03s0063g00370;VIT_03s0088g00290;VIT_05s0062g00240;VIT_09s0002g03140;VIT_10s0003g02440;VIT_11s0052g01190;VIT_11s0052g01260;VIT_12s0034g01140;VIT_12s0055g01000;VIT_13s0067g02930;VIT_14s0108g01020;VIT_14s0128g00600;VIT_15s0021g02700;VIT_18s0164g00100
GO:0004097	e	catechol oxidase activity	0.099	molecular_function	VIT_00s0480g00030;VIT_00s0480g00070;VIT_10s0116g00560
GO:0000302	e	response to reactive oxygen species	0.11	biological_process	VIT_07s0005g01970;VIT_07s0005g01980;VIT_07s0031g00530;VIT_09s0002g01080;VIT_09s0002g06790;VIT_16s0013g00950;VIT_16s0013g00980;VIT_18s0122g00180
GO:0009074	e	aromatic amino acid family catabolic process	0.136	biological_process	VIT_06s0004g02620;VIT_16s0039g01100;VIT_16s0039g01110;VIT_16s0039g01120
GO:0002252	e	immune effector process	0.136	biological_process	VIT_02s0234g00130;VIT_08s0105g00180;VIT_08s0105g00190;VIT_12s0028g03270
GO:0019748	e	secondary metabolic process	0.139	biological_process	VIT_06s0004g02620;VIT_12s0055g01000;VIT_16s0039g01100;VIT_16s0039g01110;VIT_16s0039g01120;VIT_16s0100g00880;VIT_16s0100g00950;VIT_16s0100g00990;VIT_16s0100g01000;VIT_16s0100g01010;VIT_18s0164g00100
GO:0016879	e	ligase activity, forming carbon-nitrogen bonds	0.144	molecular_function	VIT_01s0011g06140;VIT_06s0004g05090;VIT_06s0004g06830;VIT_06s0009g00370;VIT_07s0005g05780;VIT_08s0105g00180;VIT_08s0105g00190;VIT_08s0105g00200;VIT_10s0003g01730;VIT_17s0000g07730;VIT_18s0166g00190
GO:0009699	e	phenylpropanoid biosynthetic process	0.176	biological_process	VIT_06s0004g02620;VIT_16s0039g01110;VIT_16s0100g00880;VIT_16s0100g00950;VIT_16s0100g00990;VIT_16s0100g01000;VIT_16s0100g01010
GO:0032991	e	macromolecular complex	0.187	cellular_component	VIT_01s0011g03070;VIT_01s0011g06140;VIT_02s0025g01280;VIT_02s0025g04460;VIT_02s0234g00130;VIT_03s0063g00460;VIT_04s0008g02230;VIT_04s0008g05440;VIT_05s0049g00090;VIT_05s0049g00510;VIT_06s0004g06840;VIT_06s0009g00370;VIT_07s0005g03220;VIT_07s0005g03230;VIT_07s0005g03260;VIT_07s0141g00690;VIT_08s0007g08910;VIT_08s0040g02730;VIT_08s0105g00180;VIT_08s0105g00190;VIT_08s0105g00200;VIT_10s0003g00140;VIT…
GO:0070647	e	protein modification by small protein conjugation or removal	0.22	biological_process	VIT_01s0011g06140;VIT_06s0004g05090;VIT_06s0009g00370;VIT_08s0105g00180;VIT_08s0105g00190;VIT_08s0105g00200;VIT_10s0003g01730;VIT_17s0000g07730;VIT_18s0166g00190
GO:0001666	e	response to hypoxia	0.247	biological_process	VIT_07s0031g02610;VIT_18s0001g06020;VIT_18s0001g06150;VIT_18s0001g06170
GO:0009821	e	alkaloid biosynthetic process	0.283	biological_process	VIT_06s0004g02620;VIT_16s0039g01100;VIT_16s0039g01110;VIT_16s0039g01120
GO:0006970	e	response to osmotic stress	0.344	biological_process	VIT_02s0025g02620;VIT_02s0025g04460;VIT_02s0154g00300;VIT_03s0091g00690;VIT_07s0005g00140;VIT_07s0005g01970;VIT_07s0005g01980;VIT_07s0031g00530;VIT_07s0104g01830;VIT_09s0070g00160;VIT_13s0019g03650;VIT_14s0083g01100;VIT_15s0048g02870;VIT_18s0001g09230
GO:0016840	e	carbon-nitrogen lyase activity	0.384	molecular_function	VIT_04s0210g00050;VIT_06s0004g02620;VIT_16s0039g01100;VIT_16s0039g01110;VIT_16s0039g01120
GO:0009651	e	response to salt stress	0.419	biological_process	VIT_02s0025g04460;VIT_02s0154g00300;VIT_03s0091g00690;VIT_07s0005g00140;VIT_07s0005g01970;VIT_07s0005g01980;VIT_07s0031g00530;VIT_07s0104g01830;VIT_09s0070g00160;VIT_13s0019g03650;VIT_14s0083g01100;VIT_15s0048g02870;VIT_18s0001g09230
GO:0003674	e	molecular_function	0.445	molecular_function	VIT_00s0323g00060;VIT_00s0479g00020;VIT_00s0480g00030;VIT_00s0480g00070;VIT_00s0487g00010;VIT_00s0620g00010;VIT_00s0880g00010;VIT_01s0010g01260;VIT_01s0010g02460;VIT_01s0010g02930;VIT_01s0010g02940;VIT_01s0010g02950;VIT_01s0011g03070;VIT_01s0011g04630;VIT_01s0011g06140;VIT_01s0011g06250;VIT_01s0026g00980;VIT_01s0127g00530;VIT_02s0012g01270;VIT_02s0025g00240;VIT_02s0025g01280;VIT_02s0025g02620;VIT…
GO:0014070	e	response to organic cyclic compound	0.481	biological_process	VIT_05s0020g03050;VIT_05s0062g01260;VIT_07s0031g02610;VIT_12s0028g03010;VIT_13s0067g00260;VIT_18s0001g06020;VIT_18s0001g06150;VIT_18s0001g06170
GO:0009611	e	response to wounding	0.642	biological_process	VIT_06s0004g06840;VIT_06s0080g01090;VIT_07s0031g02610;VIT_09s0002g01080;VIT_14s0068g00920;VIT_14s0068g00930;VIT_18s0001g09230
GO:0036293	e	response to decreased oxygen levels	0.643	biological_process	VIT_07s0031g02610;VIT_18s0001g06020;VIT_18s0001g06150;VIT_18s0001g06170
GO:0080086	e	stamen filament development	0.704	biological_process	VIT_01s0011g06250;VIT_09s0002g01080
GO:0002679	e	respiratory burst involved in defense response	0.704	biological_process	VIT_08s0105g00180;VIT_08s0105g00190
GO:0070482	e	response to oxygen levels	0.788	biological_process	VIT_07s0031g02610;VIT_18s0001g06020;VIT_18s0001g06150;VIT_18s0001g06170
GO:0030312	e	external encapsulating structure	0.817	cellular_component	VIT_01s0011g06250;VIT_02s0154g00300;VIT_05s0062g00240;VIT_10s0003g02440;VIT_11s0037g00510;VIT_11s0052g01190;VIT_11s0052g01260;VIT_12s0055g01000;VIT_13s0067g02930;VIT_14s0083g01100;VIT_14s0108g01020;VIT_17s0000g02680;VIT_18s0001g06020;VIT_18s0001g06150;VIT_18s0001g06170
GO:0005618	e	cell wall	0.817	cellular_component	VIT_01s0011g06250;VIT_02s0154g00300;VIT_05s0062g00240;VIT_10s0003g02440;VIT_11s0037g00510;VIT_11s0052g01190;VIT_11s0052g01260;VIT_12s0055g01000;VIT_13s0067g02930;VIT_14s0083g01100;VIT_14s0108g01020;VIT_17s0000g02680;VIT_18s0001g06020;VIT_18s0001g06150;VIT_18s0001g06170
GO:0006570	e	tyrosine metabolic process	0.829	biological_process	VIT_00s0480g00030;VIT_00s0480g00070;VIT_06s0004g02620;VIT_10s0116g00560;VIT_16s0039g01100;VIT_16s0039g01110;VIT_16s0039g01120
GO:0044550	e	secondary metabolite biosynthetic process	0.901	biological_process	VIT_06s0004g02620;VIT_16s0039g01110;VIT_16s0100g00880;VIT_16s0100g00950;VIT_16s0100g00990;VIT_16s0100g01000;VIT_16s0100g01010

## Sheet: Table S3
Table S3. GO annotation to part candidate genes differentially expressed between root restriction and control in the before veraison peroid of berry.
id	enrichment	description	p_bonferroni	type	diff_genes
GO:0009812	e	flavonoid metabolic process	2.04e-09	biological_process	VIT_01s0010g03460;VIT_01s0010g03490;VIT_01s0010g03510;VIT_04s0023g03370;VIT_04s0079g00690;VIT_05s0020g04110;VIT_05s0136g00260;VIT_13s0067g03820;VIT_16s0039g02230
GO:0009813	e	flavonoid biosynthetic process	4.01e-08	biological_process	VIT_01s0010g03460;VIT_01s0010g03490;VIT_01s0010g03510;VIT_04s0023g03370;VIT_05s0020g04110;VIT_05s0136g00260;VIT_13s0067g03820;VIT_16s0039g02230
GO:0009699	e	phenylpropanoid biosynthetic process	1.1e-07	biological_process	VIT_01s0010g03460;VIT_01s0010g03490;VIT_01s0010g03510;VIT_04s0023g03370;VIT_05s0020g04110;VIT_05s0136g00260;VIT_06s0004g02620;VIT_13s0019g04460;VIT_13s0067g03820;VIT_16s0039g02230
GO:0033485	e	cyanidin 3-O-glucoside biosynthetic process	4.27e-07	biological_process	VIT_01s0010g03460;VIT_01s0010g03490;VIT_01s0010g03510;VIT_16s0039g02230
GO:0046872	e	metal ion binding	7.4e-07	molecular_function	VIT_01s0010g03460;VIT_01s0010g03490;VIT_01s0010g03510;VIT_01s0026g02590;VIT_03s0038g01380;VIT_03s0063g01290;VIT_03s0063g01480;VIT_04s0008g00180;VIT_04s0023g03370;VIT_05s0102g00450;VIT_06s0004g08150;VIT_06s0009g02810;VIT_06s0009g02830;VIT_06s0009g02840;VIT_06s0009g02860;VIT_06s0009g02880;VIT_06s0009g02920;VIT_06s0009g02970;VIT_06s0009g03010;VIT_07s0031g01160;VIT_07s0129g00240;VIT_08s0040g02700;VIT…
GO:0044550	e	secondary metabolite biosynthetic process	1.57e-06	biological_process	VIT_01s0010g03460;VIT_01s0010g03490;VIT_01s0010g03510;VIT_04s0023g03370;VIT_05s0020g04110;VIT_05s0136g00260;VIT_06s0004g02620;VIT_13s0019g04460;VIT_13s0067g03820;VIT_16s0039g02230
GO:0046283	e	anthocyanin-containing compound metabolic process	1.89e-06	biological_process	VIT_01s0010g03460;VIT_01s0010g03490;VIT_01s0010g03510;VIT_04s0079g00690;VIT_05s0020g04110;VIT_16s0039g02230
GO:0009698	e	phenylpropanoid metabolic process	4.41e-06	biological_process	VIT_01s0010g03460;VIT_01s0010g03490;VIT_01s0010g03510;VIT_04s0023g03370;VIT_04s0079g00690;VIT_05s0020g04110;VIT_05s0136g00260;VIT_06s0004g02620;VIT_13s0019g04460;VIT_13s0067g03820;VIT_16s0039g02230
GO:1901038	e	cyanidin 3-O-glucoside metabolic process	6.35e-06	biological_process	VIT_01s0010g03460;VIT_01s0010g03490;VIT_01s0010g03510;VIT_16s0039g02230
GO:0009718	e	anthocyanin-containing compound biosynthetic process	3.74e-05	biological_process	VIT_01s0010g03460;VIT_01s0010g03490;VIT_01s0010g03510;VIT_05s0020g04110;VIT_16s0039g02230
GO:0005506	e	iron ion binding	4.63e-05	molecular_function	VIT_03s0063g01290;VIT_03s0063g01480;VIT_06s0004g08150;VIT_06s0009g02810;VIT_06s0009g02830;VIT_06s0009g02840;VIT_06s0009g02860;VIT_06s0009g02880;VIT_06s0009g02920;VIT_06s0009g02970;VIT_06s0009g03010;VIT_08s0058g00410;VIT_08s0058g00430;VIT_09s0002g02940;VIT_18s0001g11630
GO:0019748	e	secondary metabolic process	5.49e-05	biological_process	VIT_01s0010g03460;VIT_01s0010g03490;VIT_01s0010g03510;VIT_04s0023g03370;VIT_04s0079g00690;VIT_05s0020g04110;VIT_05s0136g00260;VIT_06s0004g02620;VIT_13s0019g04460;VIT_13s0067g03820;VIT_16s0039g02230
GO:0033486	e	delphinidin 3-O-glucoside biosynthetic process	9.27e-05	biological_process	VIT_01s0010g03460;VIT_01s0010g03490;VIT_01s0010g03510
GO:0046906	e	tetrapyrrole binding	0.000255	molecular_function	VIT_03s0063g01480;VIT_05s0020g04110;VIT_06s0004g08150;VIT_06s0009g02810;VIT_06s0009g02830;VIT_06s0009g02840;VIT_06s0009g02860;VIT_06s0009g02880;VIT_06s0009g02920;VIT_06s0009g02970;VIT_06s0009g03010;VIT_07s0005g02220;VIT_18s0001g09400;VIT_18s0001g11630
GO:0043169	e	cation binding	0.000304	molecular_function	VIT_01s0010g03460;VIT_01s0010g03490;VIT_01s0010g03510;VIT_01s0026g02590;VIT_03s0038g01380;VIT_03s0063g01290;VIT_03s0063g01480;VIT_04s0008g00180;VIT_04s0023g03370;VIT_04s0044g01120;VIT_04s0079g00690;VIT_05s0102g00450;VIT_06s0004g08150;VIT_06s0009g02810;VIT_06s0009g02830;VIT_06s0009g02840;VIT_06s0009g02860;VIT_06s0009g02880;VIT_06s0009g02920;VIT_06s0009g02970;VIT_06s0009g03010;VIT_07s0031g01160;VIT…
GO:0016138	e	glycoside biosynthetic process	0.000559	biological_process	VIT_01s0010g03460;VIT_01s0010g03490;VIT_01s0010g03510;VIT_16s0039g02230
GO:0016210	e	naringenin-chalcone synthase activity	0.00092	molecular_function	VIT_05s0136g00260;VIT_14s0068g00920;VIT_14s0068g00930
GO:0016137	e	glycoside metabolic process	0.00124	biological_process	VIT_01s0010g03460;VIT_01s0010g03490;VIT_01s0010g03510;VIT_16s0039g02230
GO:0010224	e	response to UV-B	0.00163	biological_process	VIT_05s0020g04110;VIT_06s0004g02620;VIT_13s0067g03820;VIT_14s0068g00920;VIT_14s0068g00930
GO:0043473	e	pigmentation	0.00183	biological_process	VIT_01s0010g03460;VIT_01s0010g03490;VIT_01s0010g03510
GO:0016705	e	oxidoreductase activity, acting on paired donors, with incorporation or reduction of molecular oxygen	0.00245	molecular_function	VIT_03s0063g01290;VIT_03s0063g01480;VIT_04s0023g03370;VIT_06s0004g08150;VIT_06s0009g02810;VIT_06s0009g02830;VIT_06s0009g02840;VIT_06s0009g02860;VIT_06s0009g02880;VIT_06s0009g02920;VIT_06s0009g02970;VIT_06s0009g03010;VIT_11s0016g02380;VIT_18s0001g11630
GO:0046914	e	transition metal ion binding	0.00266	molecular_function	VIT_03s0063g01290;VIT_03s0063g01480;VIT_06s0004g08150;VIT_06s0009g02810;VIT_06s0009g02830;VIT_06s0009g02840;VIT_06s0009g02860;VIT_06s0009g02880;VIT_06s0009g02920;VIT_06s0009g02970;VIT_06s0009g03010;VIT_08s0058g00410;VIT_08s0058g00430;VIT_09s0002g02940;VIT_14s0060g02730;VIT_14s0171g00100;VIT_18s0001g11630
GO:0009962	e	regulation of flavonoid biosynthetic process	0.00352	biological_process	VIT_02s0033g00450;VIT_04s0079g00690;VIT_14s0068g00920;VIT_14s0068g00930
GO:0004497	e	monooxygenase activity	0.00411	molecular_function	VIT_03s0063g01480;VIT_06s0004g08150;VIT_06s0009g02810;VIT_06s0009g02830;VIT_06s0009g02840;VIT_06s0009g02860;VIT_06s0009g02880;VIT_06s0009g02920;VIT_06s0009g02970;VIT_06s0009g03010;VIT_18s0001g11630
GO:0020037	e	heme binding	0.00467	molecular_function	VIT_03s0063g01480;VIT_06s0004g08150;VIT_06s0009g02810;VIT_06s0009g02830;VIT_06s0009g02840;VIT_06s0009g02860;VIT_06s0009g02880;VIT_06s0009g02920;VIT_06s0009g02970;VIT_06s0009g03010;VIT_18s0001g09400;VIT_18s0001g11630
GO:0042440	e	pigment metabolic process	0.00653	biological_process	VIT_01s0010g03460;VIT_01s0010g03490;VIT_01s0010g03510;VIT_04s0079g00690;VIT_05s0020g04110;VIT_16s0039g02230
GO:0031540	e	regulation of anthocyanin biosynthetic process	0.0109	biological_process	VIT_02s0033g00450;VIT_14s0068g00920;VIT_14s0068g00930
GO:0080039	e	xyloglucan endotransglucosylase activity	0.0109	molecular_function	VIT_11s0052g01190;VIT_11s0052g01280;VIT_11s0052g01300
GO:0009411	e	response to UV	0.0138	biological_process	VIT_05s0020g04110;VIT_06s0004g02620;VIT_13s0067g03820;VIT_14s0068g00920;VIT_14s0068g00930
GO:0009705	e	plant-type vacuole membrane	0.0138	cellular_component	VIT_04s0079g00690;VIT_13s0067g03820;VIT_14s0068g00920;VIT_14s0068g00930;VIT_18s0001g13360
GO:2000762	e	regulation of phenylpropanoid metabolic process	0.0138	biological_process	VIT_02s0033g00450;VIT_04s0079g00690;VIT_14s0068g00920;VIT_14s0068g00930
GO:1900376	e	regulation of secondary metabolite biosynthetic process	0.0157	biological_process	VIT_02s0033g00450;VIT_04s0079g00690;VIT_14s0068g00920;VIT_14s0068g00930
GO:0046148	e	pigment biosynthetic process	0.0313	biological_process	VIT_01s0010g03460;VIT_01s0010g03490;VIT_01s0010g03510;VIT_05s0020g04110;VIT_16s0039g02230
GO:0031537	e	regulation of anthocyanin metabolic process	0.0325	biological_process	VIT_02s0033g00450;VIT_14s0068g00920;VIT_14s0068g00930
GO:0043455	e	regulation of secondary metabolic process	0.0707	biological_process	VIT_02s0033g00450;VIT_04s0079g00690;VIT_14s0068g00920;VIT_14s0068g00930
GO:0010411	e	xyloglucan metabolic process	0.0996	biological_process	VIT_11s0052g01190;VIT_11s0052g01280;VIT_11s0052g01300
GO:0080022	e	primary root development	0.116	biological_process	VIT_00s0225g00230;VIT_11s0052g01280;VIT_11s0052g01300
GO:0010817	e	regulation of hormone levels	0.118	biological_process	VIT_00s0225g00230;VIT_02s0012g01570;VIT_09s0070g00160;VIT_14s0068g00920;VIT_14s0068g00930
GO:0080167	e	response to karrikin	0.168	biological_process	VIT_05s0020g04110;VIT_06s0004g02620;VIT_08s0007g08310;VIT_13s0067g03820;VIT_16s0039g02230
GO:0016491	e	oxidoreductase activity	0.244	molecular_function	VIT_00s0274g00090;VIT_02s0012g01570;VIT_03s0063g01290;VIT_03s0063g01480;VIT_04s0008g00180;VIT_04s0023g03370;VIT_04s0044g01120;VIT_04s0069g00860;VIT_06s0004g08150;VIT_06s0009g02810;VIT_06s0009g02830;VIT_06s0009g02840;VIT_06s0009g02860;VIT_06s0009g02880;VIT_06s0009g02920;VIT_06s0009g02970;VIT_06s0009g03010;VIT_09s0002g02940;VIT_11s0016g02380;VIT_13s0019g02180;VIT_13s0067g01650;VIT_18s0001g11630
GO:0065008	e	regulation of biological quality	0.293	biological_process	VIT_00s0225g00230;VIT_02s0012g01570;VIT_08s0040g02700;VIT_08s0058g00410;VIT_08s0058g00430;VIT_09s0070g00160;VIT_13s0067g01650;VIT_14s0068g00920;VIT_14s0068g00930
GO:0008199	e	ferric iron binding	0.296	molecular_function	VIT_08s0058g00410;VIT_08s0058g00430
GO:0008171	e	O-methyltransferase activity	0.325	molecular_function	VIT_01s0010g03460;VIT_01s0010g03490;VIT_01s0010g03510;VIT_10s0003g00480
GO:0006950	e	response to stress	0.328	biological_process	VIT_00s0225g00230;VIT_01s0010g00020;VIT_01s0011g05110;VIT_01s0011g05120;VIT_01s0011g05150;VIT_01s0011g05180;VIT_04s0079g00690;VIT_05s0020g04110;VIT_05s0077g01650;VIT_05s0077g01670;VIT_05s0102g00450;VIT_06s0004g02620;VIT_07s0129g00210;VIT_07s0129g00240;VIT_08s0007g08310;VIT_09s0018g00240;VIT_09s0070g00160;VIT_11s0016g02380;VIT_14s0068g00920;VIT_14s0068g00930;VIT_16s0100g00380;VIT_18s0001g06150;VIT…
GO:0009821	e	alkaloid biosynthetic process	0.343	biological_process	VIT_00s0225g00230;VIT_06s0004g02620;VIT_13s0019g04460
GO:0055065	e	metal ion homeostasis	0.343	biological_process	VIT_08s0040g02700;VIT_08s0058g00410;VIT_08s0058g00430
GO:1901362	e	organic cyclic compound biosynthetic process	0.382	biological_process	VIT_00s0225g00230;VIT_01s0010g03460;VIT_01s0010g03490;VIT_01s0010g03510;VIT_02s0012g01570;VIT_04s0023g03370;VIT_05s0020g04110;VIT_05s0136g00260;VIT_06s0004g02620;VIT_13s0019g04460;VIT_13s0067g03820;VIT_16s0039g02230
GO:0019438	e	aromatic compound biosynthetic process	0.418	biological_process	VIT_00s0225g00230;VIT_01s0010g03460;VIT_01s0010g03490;VIT_01s0010g03510;VIT_04s0023g03370;VIT_05s0020g04110;VIT_05s0136g00260;VIT_06s0004g02620;VIT_13s0019g04460;VIT_13s0067g03820;VIT_16s0039g02230
GO:0009611	e	response to wounding	0.429	biological_process	VIT_07s0129g00210;VIT_09s0018g00240;VIT_14s0068g00920;VIT_14s0068g00930;VIT_18s0001g11630
GO:0005509	e	calcium ion binding	0.535	molecular_function	VIT_01s0026g02590;VIT_03s0038g01380;VIT_05s0102g00450;VIT_12s0059g00310;VIT_12s0059g00350;VIT_12s0059g00370;VIT_12s0059g00400
GO:0009926	e	auxin polar transport	0.543	biological_process	VIT_09s0070g00160;VIT_14s0068g00920;VIT_14s0068g00930
GO:0009800	e	cinnamic acid biosynthetic process	0.549	biological_process	VIT_06s0004g02620;VIT_13s0019g04460
GO:0009803	e	cinnamic acid metabolic process	0.549	biological_process	VIT_06s0004g02620;VIT_13s0019g04460
GO:0010033	e	response to organic substance	0.562	biological_process	VIT_00s0225g00230;VIT_02s0033g00450;VIT_05s0020g04110;VIT_07s0129g00210;VIT_09s0018g00240;VIT_11s0016g02380;VIT_13s0067g03820;VIT_14s0006g02950;VIT_14s0068g00920;VIT_14s0068g00930;VIT_18s0001g06150;VIT_18s0001g11630
GO:0009753	e	response to jasmonic acid stimulus	0.573	biological_process	VIT_02s0033g00450;VIT_07s0129g00210;VIT_14s0068g00920;VIT_14s0068g00930;VIT_18s0001g11630
GO:0010410	e	hemicellulose metabolic process	0.59	biological_process	VIT_11s0052g01190;VIT_11s0052g01280;VIT_11s0052g01300
GO:0006879	e	cellular iron ion homeostasis	0.704	biological_process	VIT_08s0058g00410;VIT_08s0058g00430
GO:0009607	e	response to biotic stimulus	0.844	biological_process	VIT_00s0225g00230;VIT_01s0011g05110;VIT_01s0011g05120;VIT_01s0011g05150;VIT_01s0011g05180;VIT_05s0077g01650;VIT_05s0077g01670;VIT_09s0018g00240;VIT_18s0001g11630
GO:0016762	e	xyloglucan:xyloglucosyl transferase activity	0.866	molecular_function	VIT_11s0052g01190;VIT_11s0052g01280;VIT_11s0052g01300
GO:0044711	e	single-organism biosynthetic process	0.879	biological_process	VIT_00s0225g00230;VIT_01s0010g03460;VIT_01s0010g03490;VIT_01s0010g03510;VIT_04s0023g03370;VIT_05s0020g04110;VIT_05s0136g00260;VIT_06s0004g02620;VIT_13s0019g04460;VIT_13s0067g03820;VIT_16s0039g02230
GO:0060918	e	auxin transport	0.996	biological_process	VIT_09s0070g00160;VIT_14s0068g00920;VIT_14s0068g00930

## Sheet: Table S4
Table S4. GO annotation to part candidate genes differentially expressed between root restriction and control in the veraison peroid of berry.
id	enrichment	description	p_bonferroni	type	diff_genes
GO:0005506	e	iron ion binding	2.89e-08	molecular_function	VIT_02s0012g02810;VIT_03s0063g01290;VIT_03s0063g01310;VIT_03s0063g01330;VIT_03s0097g00460;VIT_06s0004g01510;VIT_06s0004g08150;VIT_06s0009g02810;VIT_06s0009g02830;VIT_06s0009g02840;VIT_06s0009g02860;VIT_06s0009g02880;VIT_06s0009g02910;VIT_06s0009g02920;VIT_06s0009g02970;VIT_06s0009g03010;VIT_06s0009g03050;VIT_06s0009g03120;VIT_06s0009g03130;VIT_08s0040g00820;VIT_11s0016g02800;VIT_13s0074g00390;VIT…
GO:0016705	e	oxidoreductase activity, acting on paired donors, with incorporation or reduction of molecular oxygen	3.55e-08	molecular_function	VIT_02s0012g02810;VIT_03s0063g01290;VIT_03s0063g01310;VIT_03s0063g01330;VIT_03s0097g00460;VIT_04s0023g03370;VIT_04s0044g02010;VIT_06s0004g08150;VIT_06s0009g02810;VIT_06s0009g02830;VIT_06s0009g02840;VIT_06s0009g02860;VIT_06s0009g02880;VIT_06s0009g02910;VIT_06s0009g02920;VIT_06s0009g02970;VIT_06s0009g03010;VIT_06s0009g03050;VIT_06s0009g03120;VIT_06s0009g03130;VIT_08s0040g00820;VIT_11s0118g00370;VIT…
GO:0016762	e	xyloglucan:xyloglucosyl transferase activity	3.65e-08	molecular_function	VIT_10s0003g02480;VIT_11s0052g01180;VIT_11s0052g01190;VIT_11s0052g01200;VIT_11s0052g01260;VIT_11s0052g01270;VIT_11s0052g01280;VIT_11s0052g01300;VIT_11s0052g01320
GO:0004497	e	monooxygenase activity	3.68e-08	molecular_function	VIT_02s0012g02810;VIT_03s0097g00460;VIT_06s0004g08150;VIT_06s0009g02810;VIT_06s0009g02830;VIT_06s0009g02840;VIT_06s0009g02860;VIT_06s0009g02880;VIT_06s0009g02910;VIT_06s0009g02920;VIT_06s0009g02970;VIT_06s0009g03010;VIT_06s0009g03050;VIT_06s0009g03120;VIT_06s0009g03130;VIT_08s0040g00820;VIT_13s0074g00390;VIT_13s0106g00280;VIT_14s0083g01110;VIT_16s0039g02040;VIT_18s0001g11320
GO:0080039	e	xyloglucan endotransglucosylase activity	5.28e-08	molecular_function	VIT_11s0052g01190;VIT_11s0052g01200;VIT_11s0052g01260;VIT_11s0052g01280;VIT_11s0052g01300;VIT_11s0052g01320
GO:0020037	e	heme binding	2.28e-07	molecular_function	VIT_02s0012g02810;VIT_03s0097g00460;VIT_06s0004g08150;VIT_06s0009g02810;VIT_06s0009g02830;VIT_06s0009g02840;VIT_06s0009g02860;VIT_06s0009g02880;VIT_06s0009g02910;VIT_06s0009g02920;VIT_06s0009g02970;VIT_06s0009g03010;VIT_06s0009g03050;VIT_06s0009g03120;VIT_06s0009g03130;VIT_07s0191g00050;VIT_08s0040g00820;VIT_13s0074g00390;VIT_13s0106g00280;VIT_14s0083g01110;VIT_18s0001g09400;VIT_18s0001g11320
GO:0046906	e	tetrapyrrole binding	7.69e-07	molecular_function	VIT_02s0012g02810;VIT_03s0097g00460;VIT_06s0004g08150;VIT_06s0009g02810;VIT_06s0009g02830;VIT_06s0009g02840;VIT_06s0009g02860;VIT_06s0009g02880;VIT_06s0009g02910;VIT_06s0009g02920;VIT_06s0009g02970;VIT_06s0009g03010;VIT_06s0009g03050;VIT_06s0009g03120;VIT_06s0009g03130;VIT_07s0191g00050;VIT_08s0040g00820;VIT_13s0074g00390;VIT_13s0106g00280;VIT_14s0083g01110;VIT_18s0001g09400;VIT_18s0001g11320
GO:0044036	e	cell wall macromolecule metabolic process	2.12e-06	biological_process	VIT_05s0094g00330;VIT_05s0094g00340;VIT_05s0094g00360;VIT_07s0005g05520;VIT_11s0052g01190;VIT_11s0052g01200;VIT_11s0052g01260;VIT_11s0052g01280;VIT_11s0052g01300;VIT_11s0052g01320;VIT_15s0048g00500;VIT_16s0098g01900;VIT_17s0000g09810
GO:0046914	e	transition metal ion binding	6.68e-06	molecular_function	VIT_02s0012g02810;VIT_03s0063g01290;VIT_03s0063g01310;VIT_03s0063g01330;VIT_03s0097g00460;VIT_06s0004g01510;VIT_06s0004g08150;VIT_06s0009g02810;VIT_06s0009g02830;VIT_06s0009g02840;VIT_06s0009g02860;VIT_06s0009g02880;VIT_06s0009g02910;VIT_06s0009g02920;VIT_06s0009g02970;VIT_06s0009g03010;VIT_06s0009g03050;VIT_06s0009g03120;VIT_06s0009g03130;VIT_08s0007g00330;VIT_08s0040g00820;VIT_11s0016g02800;VIT…
GO:0010411	e	xyloglucan metabolic process	9.09e-06	biological_process	VIT_11s0052g01190;VIT_11s0052g01200;VIT_11s0052g01260;VIT_11s0052g01280;VIT_11s0052g01300;VIT_11s0052g01320
GO:0010383	e	cell wall polysaccharide metabolic process	2.82e-05	biological_process	VIT_07s0005g05520;VIT_11s0052g01190;VIT_11s0052g01200;VIT_11s0052g01260;VIT_11s0052g01280;VIT_11s0052g01300;VIT_11s0052g01320;VIT_15s0048g00500;VIT_16s0098g01900;VIT_17s0000g09810
GO:0004553	e	hydrolase activity, hydrolyzing O-glycosyl compounds	9.6e-05	molecular_function	VIT_01s0137g00430;VIT_05s0077g01150;VIT_05s0094g00330;VIT_05s0094g00340;VIT_05s0094g00360;VIT_08s0007g06040;VIT_08s0007g08330;VIT_10s0003g02480;VIT_11s0052g01180;VIT_11s0052g01190;VIT_11s0052g01200;VIT_11s0052g01260;VIT_11s0052g01270;VIT_11s0052g01280;VIT_11s0052g01300;VIT_11s0052g01320;VIT_18s0089g00160;VIT_19s0090g01070
GO:0016491	e	oxidoreductase activity	0.000107	molecular_function	VIT_02s0012g02810;VIT_02s0025g03590;VIT_02s0087g00910;VIT_02s0154g00350;VIT_03s0063g01290;VIT_03s0063g01310;VIT_03s0063g01330;VIT_03s0097g00460;VIT_04s0023g03370;VIT_04s0044g00190;VIT_04s0044g01120;VIT_04s0044g02010;VIT_04s0069g00860;VIT_06s0004g01510;VIT_06s0004g08150;VIT_06s0009g02810;VIT_06s0009g02830;VIT_06s0009g02840;VIT_06s0009g02860;VIT_06s0009g02880;VIT_06s0009g02910;VIT_06s0009g02920;VIT…
GO:0055114	e	oxidation-reduction process	0.000158	biological_process	VIT_02s0012g02810;VIT_02s0025g03590;VIT_02s0087g00910;VIT_02s0154g00350;VIT_03s0063g01290;VIT_03s0063g01310;VIT_03s0063g01330;VIT_03s0097g00460;VIT_04s0023g03370;VIT_04s0044g00190;VIT_04s0044g01120;VIT_04s0044g02010;VIT_04s0069g00860;VIT_06s0004g01510;VIT_06s0004g08150;VIT_06s0009g02810;VIT_06s0009g02830;VIT_06s0009g02840;VIT_06s0009g02860;VIT_06s0009g02880;VIT_06s0009g02910;VIT_06s0009g02920;VIT…
GO:0009812	e	flavonoid metabolic process	0.000176	biological_process	VIT_01s0010g03510;VIT_03s0180g00200;VIT_03s0180g00320;VIT_04s0023g03370;VIT_04s0079g00690;VIT_05s0136g00260;VIT_16s0039g02230
GO:0016798	e	hydrolase activity, acting on glycosyl bonds	0.000192	molecular_function	VIT_01s0137g00430;VIT_05s0077g01150;VIT_05s0094g00330;VIT_05s0094g00340;VIT_05s0094g00360;VIT_08s0007g06040;VIT_08s0007g08330;VIT_10s0003g02480;VIT_11s0052g01180;VIT_11s0052g01190;VIT_11s0052g01200;VIT_11s0052g01260;VIT_11s0052g01270;VIT_11s0052g01280;VIT_11s0052g01300;VIT_11s0052g01320;VIT_18s0089g00160;VIT_19s0090g01070
GO:0046872	e	metal ion binding	0.000232	molecular_function	VIT_01s0010g03510;VIT_02s0012g02810;VIT_03s0038g01380;VIT_03s0063g01290;VIT_03s0063g01310;VIT_03s0063g01330;VIT_03s0097g00460;VIT_04s0023g03370;VIT_05s0020g04220;VIT_05s0020g04420;VIT_06s0004g01510;VIT_06s0004g08150;VIT_06s0009g02810;VIT_06s0009g02830;VIT_06s0009g02840;VIT_06s0009g02860;VIT_06s0009g02880;VIT_06s0009g02910;VIT_06s0009g02920;VIT_06s0009g02970;VIT_06s0009g03010;VIT_06s0009g03050;VIT…
GO:0009699	e	phenylpropanoid biosynthetic process	0.000296	biological_process	VIT_01s0010g03510;VIT_03s0180g00200;VIT_03s0180g00320;VIT_04s0023g03370;VIT_05s0136g00260;VIT_06s0004g02620;VIT_07s0141g00090;VIT_13s0019g04460;VIT_16s0039g02230
GO:0005976	e	polysaccharide metabolic process	0.000384	biological_process	VIT_00s0304g00080;VIT_07s0005g05520;VIT_08s0007g08330;VIT_10s0003g02480;VIT_11s0052g01180;VIT_11s0052g01190;VIT_11s0052g01200;VIT_11s0052g01260;VIT_11s0052g01270;VIT_11s0052g01280;VIT_11s0052g01300;VIT_11s0052g01320;VIT_15s0048g00500;VIT_16s0098g01900;VIT_17s0000g09810;VIT_18s0089g00410;VIT_19s0090g01070
GO:0010410	e	hemicellulose metabolic process	0.000409	biological_process	VIT_11s0052g01190;VIT_11s0052g01200;VIT_11s0052g01260;VIT_11s0052g01280;VIT_11s0052g01300;VIT_11s0052g01320
GO:0040007	e	growth	0.000651	biological_process	VIT_00s1328g00020;VIT_01s0026g02710;VIT_02s0025g04460;VIT_11s0052g01180;VIT_11s0052g01200;VIT_11s0052g01270;VIT_16s0098g00290;VIT_18s0001g06020;VIT_18s0001g06150;VIT_18s0001g06170;VIT_18s0001g09230;VIT_18s0001g13360
GO:0046527	e	glucosyltransferase activity	0.000717	molecular_function	VIT_03s0180g00200;VIT_03s0180g00320;VIT_11s0052g01190;VIT_11s0052g01200;VIT_11s0052g01260;VIT_11s0052g01280;VIT_11s0052g01300;VIT_11s0052g01320;VIT_16s0039g02230;VIT_18s0089g00410
GO:0044042	e	glucan metabolic process	0.0012	biological_process	VIT_00s0304g00080;VIT_08s0007g08330;VIT_10s0003g02480;VIT_11s0052g01180;VIT_11s0052g01190;VIT_11s0052g01200;VIT_11s0052g01260;VIT_11s0052g01270;VIT_11s0052g01280;VIT_11s0052g01300;VIT_11s0052g01320;VIT_15s0048g00500;VIT_16s0098g01900;VIT_18s0089g00410;VIT_19s0090g01070
GO:0006073	e	cellular glucan metabolic process	0.0012	biological_process	VIT_00s0304g00080;VIT_08s0007g08330;VIT_10s0003g02480;VIT_11s0052g01180;VIT_11s0052g01190;VIT_11s0052g01200;VIT_11s0052g01260;VIT_11s0052g01270;VIT_11s0052g01280;VIT_11s0052g01300;VIT_11s0052g01320;VIT_15s0048g00500;VIT_16s0098g01900;VIT_18s0089g00410;VIT_19s0090g01070
GO:0009733	e	response to auxin stimulus	0.0014	biological_process	VIT_05s0020g01070;VIT_05s0020g04680;VIT_05s0049g01970;VIT_11s0016g04490;VIT_11s0052g01180;VIT_11s0052g01200;VIT_11s0052g01270;VIT_14s0068g00920;VIT_14s0068g00930;VIT_14s0108g00390
GO:0046283	e	anthocyanin-containing compound metabolic process	0.00184	biological_process	VIT_01s0010g03510;VIT_03s0180g00200;VIT_03s0180g00320;VIT_04s0079g00690;VIT_16s0039g02230
GO:0009813	e	flavonoid biosynthetic process	0.00184	biological_process	VIT_01s0010g03510;VIT_03s0180g00200;VIT_03s0180g00320;VIT_04s0023g03370;VIT_05s0136g00260;VIT_16s0039g02230
GO:0009719	e	response to endogenous stimulus	0.00201	biological_process	VIT_02s0033g00450;VIT_03s0038g03410;VIT_05s0020g01070;VIT_05s0020g04680;VIT_05s0049g01020;VIT_05s0049g01970;VIT_09s0018g00240;VIT_10s0003g01410;VIT_11s0016g04490;VIT_11s0052g01180;VIT_11s0052g01200;VIT_11s0052g01270;VIT_14s0066g01090;VIT_14s0068g00920;VIT_14s0068g00930;VIT_14s0108g00390;VIT_18s0001g06020;VIT_18s0001g06150;VIT_18s0001g06170;VIT_18s0001g09230
GO:0044262	e	cellular carbohydrate metabolic process	0.00247	biological_process	VIT_00s0304g00080;VIT_02s0154g00350;VIT_08s0007g08330;VIT_10s0003g02480;VIT_11s0016g02800;VIT_11s0052g01180;VIT_11s0052g01190;VIT_11s0052g01200;VIT_11s0052g01260;VIT_11s0052g01270;VIT_11s0052g01280;VIT_11s0052g01300;VIT_11s0052g01320;VIT_15s0048g00500;VIT_16s0098g01900;VIT_18s0089g00410;VIT_19s0090g01070
GO:0044550	e	secondary metabolite biosynthetic process	0.00285	biological_process	VIT_01s0010g03510;VIT_03s0180g00200;VIT_03s0180g00320;VIT_04s0023g03370;VIT_05s0136g00260;VIT_06s0004g02620;VIT_07s0141g00090;VIT_13s0019g04460;VIT_16s0039g02230
GO:0044264	e	cellular polysaccharide metabolic process	0.00298	biological_process	VIT_00s0304g00080;VIT_08s0007g08330;VIT_10s0003g02480;VIT_11s0052g01180;VIT_11s0052g01190;VIT_11s0052g01200;VIT_11s0052g01260;VIT_11s0052g01270;VIT_11s0052g01280;VIT_11s0052g01300;VIT_11s0052g01320;VIT_15s0048g00500;VIT_16s0098g01900;VIT_18s0089g00410;VIT_19s0090g01070
GO:0030312	e	external encapsulating structure	0.00315	cellular_component	VIT_05s0077g01150;VIT_08s0007g07270;VIT_10s0003g02480;VIT_11s0052g01180;VIT_11s0052g01190;VIT_11s0052g01200;VIT_11s0052g01260;VIT_11s0052g01270;VIT_11s0052g01280;VIT_11s0052g01300;VIT_11s0052g01320;VIT_15s0048g00500;VIT_16s0098g01900;VIT_18s0001g06020;VIT_18s0001g06150;VIT_18s0001g06170;VIT_18s0001g13240
GO:0005618	e	cell wall	0.00315	cellular_component	VIT_05s0077g01150;VIT_08s0007g07270;VIT_10s0003g02480;VIT_11s0052g01180;VIT_11s0052g01190;VIT_11s0052g01200;VIT_11s0052g01260;VIT_11s0052g01270;VIT_11s0052g01280;VIT_11s0052g01300;VIT_11s0052g01320;VIT_15s0048g00500;VIT_16s0098g01900;VIT_18s0001g06020;VIT_18s0001g06150;VIT_18s0001g06170;VIT_18s0001g13240
GO:0009505	e	plant-type cell wall	0.00397	cellular_component	VIT_11s0052g01180;VIT_11s0052g01200;VIT_11s0052g01260;VIT_11s0052g01270;VIT_11s0052g01280;VIT_11s0052g01300;VIT_11s0052g01320;VIT_18s0001g06020;VIT_18s0001g06150;VIT_18s0001g06170
GO:0016210	e	naringenin-chalcone synthase activity	0.00485	molecular_function	VIT_05s0136g00260;VIT_14s0068g00920;VIT_14s0068g00930
GO:0032502	e	developmental process	0.00578	biological_process	VIT_00s0301g00100;VIT_01s0026g02710;VIT_02s0234g00110;VIT_03s0038g03410;VIT_05s0020g01070;VIT_05s0049g01970;VIT_06s0004g02620;VIT_08s0007g04240;VIT_08s0007g08330;VIT_10s0003g03750;VIT_11s0016g02800;VIT_11s0052g01180;VIT_11s0052g01200;VIT_11s0052g01260;VIT_11s0052g01270;VIT_11s0052g01280;VIT_11s0052g01300;VIT_11s0052g01320;VIT_11s0078g00440;VIT_13s0074g00390;VIT_14s0066g01090;VIT_14s0108g00390;VIT…
GO:0010033	e	response to organic substance	0.00586	biological_process	VIT_02s0033g00450;VIT_03s0038g03410;VIT_05s0020g01070;VIT_05s0020g04680;VIT_05s0049g01020;VIT_05s0049g01970;VIT_09s0018g00240;VIT_10s0003g01410;VIT_11s0016g04490;VIT_11s0052g01180;VIT_11s0052g01200;VIT_11s0052g01270;VIT_14s0066g01090;VIT_14s0068g00920;VIT_14s0068g00930;VIT_14s0108g00390;VIT_18s0001g06020;VIT_18s0001g06150;VIT_18s0001g06170;VIT_18s0001g09230;VIT_18s0001g11310
GO:0005975	e	carbohydrate metabolic process	0.00783	biological_process	VIT_00s0304g00080;VIT_01s0137g00430;VIT_02s0154g00350;VIT_05s0077g01150;VIT_05s0094g00330;VIT_05s0094g00340;VIT_05s0094g00360;VIT_07s0005g05520;VIT_08s0007g06040;VIT_08s0007g08330;VIT_10s0003g02480;VIT_11s0016g02800;VIT_11s0052g01180;VIT_11s0052g01190;VIT_11s0052g01200;VIT_11s0052g01260;VIT_11s0052g01270;VIT_11s0052g01280;VIT_11s0052g01300;VIT_11s0052g01320;VIT_15s0048g00500;VIT_16s0098g01900;VIT…
GO:0009725	e	response to hormone stimulus	0.00867	biological_process	VIT_02s0033g00450;VIT_05s0020g01070;VIT_05s0020g04680;VIT_05s0049g01020;VIT_05s0049g01970;VIT_10s0003g01410;VIT_11s0016g04490;VIT_11s0052g01180;VIT_11s0052g01200;VIT_11s0052g01270;VIT_14s0066g01090;VIT_14s0068g00920;VIT_14s0068g00930;VIT_14s0108g00390;VIT_18s0001g06020;VIT_18s0001g06150;VIT_18s0001g06170;VIT_18s0001g09230
GO:0009698	e	phenylpropanoid metabolic process	0.00878	biological_process	VIT_01s0010g03510;VIT_03s0180g00200;VIT_03s0180g00320;VIT_04s0023g03370;VIT_04s0079g00690;VIT_05s0136g00260;VIT_06s0004g02620;VIT_07s0141g00090;VIT_13s0019g04460;VIT_16s0039g02230
GO:0009628	e	response to abiotic stimulus	0.0101	biological_process	VIT_02s0025g04340;VIT_02s0025g04460;VIT_03s0180g00200;VIT_03s0180g00320;VIT_05s0020g01070;VIT_05s0049g01020;VIT_05s0077g01150;VIT_06s0004g02620;VIT_07s0005g01680;VIT_07s0129g00240;VIT_07s0141g00090;VIT_10s0003g03750;VIT_11s0052g01180;VIT_11s0052g01200;VIT_11s0052g01270;VIT_14s0060g02320;VIT_14s0068g00920;VIT_14s0068g00930;VIT_15s0046g02110;VIT_16s0039g02230;VIT_16s0100g00380;VIT_18s0001g06020;VIT…
GO:0051213	e	dioxygenase activity	0.0132	molecular_function	VIT_02s0087g00910;VIT_03s0063g01290;VIT_03s0063g01310;VIT_03s0063g01330;VIT_04s0023g03370;VIT_04s0044g02010;VIT_06s0004g01510;VIT_10s0003g03750;VIT_11s0118g00370;VIT_16s0098g00860
GO:0009611	e	response to wounding	0.0157	biological_process	VIT_00s0391g00070;VIT_06s0080g01090;VIT_07s0141g00090;VIT_09s0018g00240;VIT_14s0068g00920;VIT_14s0068g00930;VIT_15s0046g02110;VIT_18s0001g09230
GO:0009718	e	anthocyanin-containing compound biosynthetic process	0.0213	biological_process	VIT_01s0010g03510;VIT_03s0180g00200;VIT_03s0180g00320;VIT_16s0039g02230
GO:0080022	e	primary root development	0.0213	biological_process	VIT_11s0052g01260;VIT_11s0052g01280;VIT_11s0052g01300;VIT_11s0052g01320
GO:0048364	e	root development	0.0223	biological_process	VIT_05s0020g01070;VIT_05s0049g01970;VIT_11s0052g01260;VIT_11s0052g01280;VIT_11s0052g01300;VIT_11s0052g01320;VIT_11s0078g00440
GO:0042221	e	response to chemical stimulus	0.0236	biological_process	VIT_02s0025g04460;VIT_02s0033g00450;VIT_03s0038g03410;VIT_05s0020g01070;VIT_05s0020g04680;VIT_05s0049g01020;VIT_05s0049g01970;VIT_06s0004g02620;VIT_09s0018g00240;VIT_10s0003g01410;VIT_10s0003g03750;VIT_11s0016g04490;VIT_11s0052g01180;VIT_11s0052g01200;VIT_11s0052g01270;VIT_14s0066g01090;VIT_14s0068g00920;VIT_14s0068g00930;VIT_14s0108g00390;VIT_15s0046g02110;VIT_16s0098g00290;VIT_16s0100g00380;VIT…
GO:0010224	e	response to UV-B	0.024	biological_process	VIT_03s0180g00200;VIT_03s0180g00320;VIT_06s0004g02620;VIT_14s0068g00920;VIT_14s0068g00930
GO:0043169	e	cation binding	0.0255	molecular_function	VIT_01s0010g03510;VIT_01s0026g00190;VIT_02s0012g02810;VIT_03s0038g01380;VIT_03s0063g01290;VIT_03s0063g01310;VIT_03s0063g01330;VIT_03s0097g00460;VIT_04s0023g03370;VIT_04s0044g00190;VIT_04s0044g01120;VIT_04s0079g00690;VIT_05s0020g04220;VIT_05s0020g04420;VIT_06s0004g01510;VIT_06s0004g05880;VIT_06s0004g08150;VIT_06s0009g02810;VIT_06s0009g02830;VIT_06s0009g02840;VIT_06s0009g02860;VIT_06s0009g02880;VIT…
GO:0009645	e	response to low light intensity stimulus	0.0266	biological_process	VIT_11s0052g01180;VIT_11s0052g01200;VIT_11s0052g01270
GO:0009962	e	regulation of flavonoid biosynthetic process	0.0312	biological_process	VIT_02s0033g00450;VIT_04s0079g00690;VIT_14s0068g00920;VIT_14s0068g00930
GO:0016758	e	transferase activity, transferring hexosyl groups	0.0399	molecular_function	VIT_01s0010g00530;VIT_03s0180g00200;VIT_03s0180g00320;VIT_09s0002g06590;VIT_10s0003g02480;VIT_11s0052g01180;VIT_11s0052g01190;VIT_11s0052g01200;VIT_11s0052g01260;VIT_11s0052g01270;VIT_11s0052g01280;VIT_11s0052g01300;VIT_11s0052g01320;VIT_16s0039g02230;VIT_18s0089g00410
GO:0043455	e	regulation of secondary metabolic process	0.0412	biological_process	VIT_02s0025g04460;VIT_02s0033g00450;VIT_04s0079g00690;VIT_14s0068g00920;VIT_14s0068g00930
GO:0044723	e	single-organism carbohydrate metabolic process	0.0494	biological_process	VIT_00s0304g00080;VIT_02s0154g00350;VIT_07s0005g05520;VIT_08s0007g08330;VIT_10s0003g02480;VIT_11s0016g02800;VIT_11s0052g01180;VIT_11s0052g01190;VIT_11s0052g01200;VIT_11s0052g01260;VIT_11s0052g01270;VIT_11s0052g01280;VIT_11s0052g01300;VIT_11s0052g01320;VIT_15s0048g00500;VIT_16s0098g01900;VIT_17s0000g09810;VIT_18s0089g00410;VIT_19s0090g01070
GO:0031540	e	regulation of anthocyanin biosynthetic process	0.0564	biological_process	VIT_02s0033g00450;VIT_14s0068g00920;VIT_14s0068g00930
GO:0019748	e	secondary metabolic process	0.0706	biological_process	VIT_01s0010g03510;VIT_03s0180g00200;VIT_03s0180g00320;VIT_04s0023g03370;VIT_04s0079g00690;VIT_05s0136g00260;VIT_06s0004g02620;VIT_07s0141g00090;VIT_13s0019g04460;VIT_16s0039g02230
GO:0050896	e	response to stimulus	0.0776	biological_process	VIT_00s0391g00070;VIT_00s1328g00020;VIT_01s0011g05150;VIT_01s0011g05180;VIT_02s0025g03590;VIT_02s0025g04340;VIT_02s0025g04460;VIT_02s0033g00450;VIT_03s0038g03410;VIT_03s0180g00200;VIT_03s0180g00320;VIT_04s0079g00690;VIT_05s0020g01070;VIT_05s0020g04420;VIT_05s0020g04680;VIT_05s0049g01020;VIT_05s0049g01970;VIT_05s0077g01150;VIT_05s0077g01560;VIT_05s0077g01570;VIT_05s0077g01650;VIT_06s0004g02620;VIT…
GO:2000762	e	regulation of phenylpropanoid metabolic process	0.119	biological_process	VIT_02s0033g00450;VIT_04s0079g00690;VIT_14s0068g00920;VIT_14s0068g00930
GO:0009612	e	response to mechanical stimulus	0.132	biological_process	VIT_11s0052g01180;VIT_11s0052g01200;VIT_11s0052g01270
GO:1900376	e	regulation of secondary metabolite biosynthetic process	0.135	biological_process	VIT_02s0033g00450;VIT_04s0079g00690;VIT_14s0068g00920;VIT_14s0068g00930
GO:0048046	e	apoplast	0.144	cellular_component	VIT_09s0002g03140;VIT_10s0003g02480;VIT_11s0052g01180;VIT_11s0052g01190;VIT_11s0052g01200;VIT_11s0052g01260;VIT_11s0052g01270;VIT_11s0052g01280;VIT_11s0052g01300;VIT_11s0052g01320;VIT_15s0046g02110
GO:0042545	e	cell wall modification	0.153	biological_process	VIT_11s0052g01260;VIT_11s0052g01280;VIT_11s0052g01300;VIT_11s0052g01320;VIT_15s0048g00500;VIT_16s0098g01900
GO:0048513	e	organ development	0.154	biological_process	VIT_05s0020g01070;VIT_05s0049g01970;VIT_11s0052g01260;VIT_11s0052g01280;VIT_11s0052g01300;VIT_11s0052g01320;VIT_11s0078g00440
GO:0005576	e	extracellular region	0.162	cellular_component	VIT_00s1328g00020;VIT_03s0088g00710;VIT_07s0191g00050;VIT_08s0007g08330;VIT_09s0002g03140;VIT_10s0003g02480;VIT_11s0052g01180;VIT_11s0052g01190;VIT_11s0052g01200;VIT_11s0052g01260;VIT_11s0052g01270;VIT_11s0052g01280;VIT_11s0052g01300;VIT_11s0052g01320;VIT_15s0046g02110
GO:0031537	e	regulation of anthocyanin metabolic process	0.167	biological_process	VIT_02s0033g00450;VIT_14s0068g00920;VIT_14s0068g00930
GO:0009801	e	cinnamic acid ester metabolic process	0.18	biological_process	VIT_03s0180g00200;VIT_03s0180g00320
GO:0009411	e	response to UV	0.191	biological_process	VIT_03s0180g00200;VIT_03s0180g00320;VIT_06s0004g02620;VIT_14s0068g00920;VIT_14s0068g00930
GO:0045229	e	external encapsulating structure organization	0.199	biological_process	VIT_11s0052g01260;VIT_11s0052g01280;VIT_11s0052g01300;VIT_11s0052g01320;VIT_15s0048g00500;VIT_16s0039g02040;VIT_16s0098g01900
GO:0016747	e	transferase activity, transferring acyl groups other than amino-acyl groups	0.202	molecular_function	VIT_01s0011g06180;VIT_03s0017g00870;VIT_05s0136g00260;VIT_07s0005g04330;VIT_07s0141g00090;VIT_14s0006g02990;VIT_14s0030g01950;VIT_14s0068g00920;VIT_14s0068g00930;VIT_16s0022g01020;VIT_16s0100g00770
GO:0016757	e	transferase activity, transferring glycosyl groups	0.302	molecular_function	VIT_01s0010g00530;VIT_03s0180g00200;VIT_03s0180g00320;VIT_09s0002g06590;VIT_10s0003g02480;VIT_11s0052g01180;VIT_11s0052g01190;VIT_11s0052g01200;VIT_11s0052g01260;VIT_11s0052g01270;VIT_11s0052g01280;VIT_11s0052g01300;VIT_11s0052g01320;VIT_16s0039g02230;VIT_18s0089g00410
GO:0031326	e	regulation of cellular biosynthetic process	0.34	biological_process	VIT_01s0026g02710;VIT_02s0025g04460;VIT_02s0033g00450;VIT_03s0038g03410;VIT_04s0008g05760;VIT_04s0079g00690;VIT_05s0020g01070;VIT_05s0020g04680;VIT_05s0049g01970;VIT_06s0080g00780;VIT_08s0007g07550;VIT_09s0018g00240;VIT_11s0016g04490;VIT_14s0068g00920;VIT_14s0068g00930;VIT_14s0108g00390;VIT_15s0048g02300;VIT_16s0100g00380;VIT_17s0000g01230;VIT_18s0001g09230;VIT_18s0001g11310;VIT_18s0001g15730;VIT…
GO:0009889	e	regulation of biosynthetic process	0.354	biological_process	VIT_01s0026g02710;VIT_02s0025g04460;VIT_02s0033g00450;VIT_03s0038g03410;VIT_04s0008g05760;VIT_04s0079g00690;VIT_05s0020g01070;VIT_05s0020g04680;VIT_05s0049g01970;VIT_06s0080g00780;VIT_08s0007g07550;VIT_09s0018g00240;VIT_11s0016g04490;VIT_14s0068g00920;VIT_14s0068g00930;VIT_14s0108g00390;VIT_15s0048g02300;VIT_16s0100g00380;VIT_17s0000g01230;VIT_18s0001g09230;VIT_18s0001g11310;VIT_18s0001g15730;VIT…
GO:0033485	e	cyanidin 3-O-glucoside biosynthetic process	0.358	biological_process	VIT_01s0010g03510;VIT_16s0039g02230
GO:0009607	e	response to biotic stimulus	0.423	biological_process	VIT_01s0011g05150;VIT_01s0011g05180;VIT_02s0025g04340;VIT_05s0077g01150;VIT_05s0077g01560;VIT_05s0077g01570;VIT_05s0077g01650;VIT_06s0080g01090;VIT_09s0018g00240;VIT_13s0073g00050;VIT_15s0046g02110;VIT_16s0098g00860;VIT_18s0001g13240
GO:0016746	e	transferase activity, transferring acyl groups	0.562	molecular_function	VIT_01s0011g06180;VIT_03s0017g00870;VIT_05s0136g00260;VIT_07s0005g04330;VIT_07s0141g00090;VIT_14s0006g02990;VIT_14s0030g01950;VIT_14s0068g00920;VIT_14s0068g00930;VIT_16s0022g01020;VIT_16s0100g00770
GO:0006355	e	regulation of transcription, DNA-dependent	0.568	biological_process	VIT_01s0026g02710;VIT_02s0025g04460;VIT_03s0038g03410;VIT_04s0008g05760;VIT_05s0020g01070;VIT_05s0020g04680;VIT_05s0049g01970;VIT_06s0080g00780;VIT_08s0007g07550;VIT_09s0018g00240;VIT_11s0016g04490;VIT_14s0108g00390;VIT_15s0048g02300;VIT_16s0100g00380;VIT_17s0000g01230;VIT_18s0001g09230;VIT_18s0001g11310;VIT_18s0001g15730;VIT_19s0015g00430
GO:0008061	e	chitin binding	0.585	molecular_function	VIT_05s0094g00330;VIT_05s0094g00340;VIT_05s0094g00360
GO:0008150	e	biological_process	0.589	biological_process	VIT_00s0301g00100;VIT_00s0304g00080;VIT_00s0391g00070;VIT_00s1328g00020;VIT_01s0010g00530;VIT_01s0010g03510;VIT_01s0011g05150;VIT_01s0011g05180;VIT_01s0011g06180;VIT_01s0026g00190;VIT_01s0026g02710;VIT_01s0137g00430;VIT_02s0012g02810;VIT_02s0025g03310;VIT_02s0025g03590;VIT_02s0025g04130;VIT_02s0025g04340;VIT_02s0025g04460;VIT_02s0033g00450;VIT_02s0087g00910;VIT_02s0154g00350;VIT_02s0234g00110;VIT…
GO:0016706	e	oxidoreductase activity, acting on paired donors, with incorporation or reduction of molecular oxygen, 2-oxoglutarate as one donor, and incorporation of one atom each of oxygen into both donors	0.629	molecular_function	VIT_03s0063g01290;VIT_03s0063g01310;VIT_03s0063g01330;VIT_04s0023g03370;VIT_04s0044g02010;VIT_11s0118g00370;VIT_16s0098g00860
GO:0071555	e	cell wall organization	0.687	biological_process	VIT_11s0052g01260;VIT_11s0052g01280;VIT_11s0052g01300;VIT_11s0052g01320;VIT_15s0048g00500;VIT_16s0098g01900
GO:0009416	e	response to light stimulus	0.741	biological_process	VIT_03s0180g00200;VIT_03s0180g00320;VIT_06s0004g02620;VIT_11s0052g01180;VIT_11s0052g01200;VIT_11s0052g01270;VIT_14s0068g00920;VIT_14s0068g00930;VIT_15s0046g02110;VIT_18s0001g09230
GO:0003824	e	catalytic activity	0.768	molecular_function	VIT_00s0301g00100;VIT_00s0304g00080;VIT_00s0391g00070;VIT_01s0010g00530;VIT_01s0010g03510;VIT_01s0011g06180;VIT_01s0026g00190;VIT_01s0137g00430;VIT_02s0012g02810;VIT_02s0025g03590;VIT_02s0025g04130;VIT_02s0087g00910;VIT_02s0154g00350;VIT_03s0017g00870;VIT_03s0063g01290;VIT_03s0063g01310;VIT_03s0063g01330;VIT_03s0088g00260;VIT_03s0097g00460;VIT_03s0180g00200;VIT_03s0180g00320;VIT_04s0023g02280;VIT…
GO:0071554	e	cell wall organization or biogenesis	0.813	biological_process	VIT_11s0052g01260;VIT_11s0052g01280;VIT_11s0052g01300;VIT_11s0052g01320;VIT_15s0048g00500;VIT_16s0098g01900;VIT_18s0001g13360
GO:1901038	e	cyanidin 3-O-glucoside metabolic process	0.884	biological_process	VIT_01s0010g03510;VIT_16s0039g02230
GO:0009314	e	response to radiation	0.95	biological_process	VIT_03s0180g00200;VIT_03s0180g00320;VIT_06s0004g02620;VIT_11s0052g01180;VIT_11s0052g01200;VIT_11s0052g01270;VIT_14s0068g00920;VIT_14s0068g00930;VIT_15s0046g02110;VIT_18s0001g09230
GO:0080090	e	regulation of primary metabolic process	0.981	biological_process	VIT_00s0301g00100;VIT_01s0026g02710;VIT_02s0025g04460;VIT_02s0033g00450;VIT_03s0038g03410;VIT_04s0008g05760;VIT_04s0079g00690;VIT_05s0020g01070;VIT_05s0020g04680;VIT_05s0049g01970;VIT_06s0080g00780;VIT_08s0007g07550;VIT_09s0018g00240;VIT_11s0016g04490;VIT_14s0068g00920;VIT_14s0068g00930;VIT_14s0108g00390;VIT_15s0048g02300;VIT_16s0100g00380;VIT_17s0000g01230;VIT_18s0001g09230;VIT_18s0001g11310;VIT…
GO:0097367	e	carbohydrate derivative binding	0.987	molecular_function	VIT_05s0094g00330;VIT_05s0094g00340;VIT_05s0094g00360

## Sheet: Table S5
Table S5. GO annotation to part candidate genes differentially expressed between root restriction and control in the fully ripe peroid of berry.
id	enrichment	description	p_bonferroni	type	diff_genes
GO:0006355	e	regulation of transcription, DNA-dependent	0.0576	biological_process	VIT_16s0013g01050;VIT_17s0000g01230;VIT_18s0001g10160
GO:0000289	e	nuclear-transcribed mRNA poly(A) tail shortening	0.135	biological_process	VIT_06s0080g01090
GO:0048577	e	negative regulation of short-day photoperiodism, flowering	0.27	biological_process	VIT_17s0000g01230
GO:0048587	e	regulation of short-day photoperiodism, flowering	0.405	biological_process	VIT_17s0000g01230
GO:0016531	e	copper chaperone activity	0.405	molecular_function	VIT_19s0014g02730
GO:0016530	e	metallochaperone activity	0.54	molecular_function	VIT_19s0014g02730
GO:0010065	e	primary meristem tissue development	0.54	biological_process	VIT_18s0001g10160
GO:0010067	e	procambium histogenesis	0.54	biological_process	VIT_18s0001g10160
GO:0048508	e	embryonic meristem development	0.674	biological_process	VIT_18s0001g10160
GO:0003700	e	sequence-specific DNA binding transcription factor activity	0.676	molecular_function	VIT_16s0013g01050;VIT_17s0000g01230;VIT_18s0001g10160
GO:0001071	e	nucleic acid binding transcription factor activity	0.68	molecular_function	VIT_16s0013g01050;VIT_17s0000g01230;VIT_18s0001g10160
GO:0000956	e	nuclear-transcribed mRNA catabolic process	0.809	biological_process	VIT_06s0080g01090
GO:0031124	e	mRNA 3'-end processing	0.809	biological_process	VIT_06s0080g01090
GO:0005667	e	transcription factor complex	0.876	cellular_component	VIT_16s0013g01050;VIT_17s0000g01230;VIT_18s0001g10160
GO:0006402	e	mRNA catabolic process	0.944	biological_process	VIT_06s0080g01090
