# Supplementary material for: Comparative Transcriptomic Analysis of Grape Berry in Response to Root Restriction during Developmental Stages
Source: Molecules. 2016 Oct 28;21(11):1431. doi: 10.3390/molecules21111431 (PMC6272988; doi:10.3390/molecules21111431)
Supplement: Supplementary file 1 [file molecules-21-01431-s001.zip › Supplemental file 2.xlsx]

## Sheet: Table S1
Table S1. KEGG pathway annotation to part candidate genes differentially expressed between root restriction and control in the fruitlet peroid of berry.
#Term	Id	Sample number	Background number	Corrected P-Value	typeII	typeI	Genes
Plant-pathogen interaction	ko04626	30	203	1.60721e-09	Environmental adaptation	Organismal Systems	VIT_18s0001g11830|VIT_08s0040g00470|VIT_01s0146g00250|VIT_01s0010g02940|VIT_18s0122g00180|VIT_17s0000g01630|VIT_02s0025g00420|VIT_09s0002g07860|VIT_11s0016g00710|VIT_17s0000g02480|VIT_08s0007g05790|VIT_00s2341g00010|VIT_01s0146g00480|VIT_06s0004g07500|VIT_05s0020g04420|VIT_03s0088g00810|VIT_08s0032g01220|VIT_08s0058g00690|VIT_03s0088g00710|VIT_01s0010g02950|VIT_05s0102g00450|VIT_15s0046g02190|VIT…
Plant hormone signal transduction	ko04075	30	283	2.70779e-06	Signal transduction	Environmental Information Processing	VIT_07s0104g00930|VIT_16s0050g02680|VIT_14s0030g02310|VIT_07s0005g00090|VIT_07s0005g03230|VIT_01s0026g00940|VIT_11s0016g00710|VIT_18s0001g10450|VIT_03s0038g00940|VIT_01s0146g00480|VIT_15s0048g00530|VIT_16s0098g01150|VIT_08s0007g05390|VIT_13s0019g02200|VIT_11s0016g03180|VIT_03s0088g00810|VIT_09s0002g05160|VIT_03s0088g00710|VIT_07s0005g03260|VIT_04s0023g00580|VIT_11s0016g04490|VIT_01s0150g00300|VIT…
Drug metabolism - cytochrome P450	ko00982	15	106	0.000137811	Xenobiotics biodegradation and metabolism	Metabolism	VIT_06s0004g05680|VIT_19s0093g00160|VIT_19s0015g02730|VIT_18s0001g15450|VIT_19s0015g02880|VIT_04s0044g01110|VIT_04s0044g01120|VIT_07s0005g04890|VIT_14s0060g02170|VIT_05s0049g01100|VIT_19s0015g02690|VIT_18s0001g15410|VIT_19s0015g02590|VIT_06s0004g05670|VIT_04s0044g01130
Metabolism of xenobiotics by cytochrome P450	ko00980	15	107	0.000137811	Xenobiotics biodegradation and metabolism	Metabolism	VIT_06s0004g05680|VIT_19s0093g00160|VIT_19s0015g02730|VIT_18s0001g15450|VIT_19s0015g02880|VIT_04s0044g01110|VIT_04s0044g01120|VIT_07s0005g04890|VIT_14s0060g02170|VIT_05s0049g01100|VIT_19s0015g02690|VIT_18s0001g15410|VIT_19s0015g02590|VIT_06s0004g05670|VIT_04s0044g01130
Naphthalene degradation	ko00626	5	12	0.0010461	Xenobiotics biodegradation and metabolism	Metabolism	VIT_04s0044g01130|VIT_04s0044g01110|VIT_18s0001g15410|VIT_18s0001g15450|VIT_04s0044g01120
Tyrosine metabolism	ko00350	11	77	0.00161173	Amino acid metabolism	Metabolism	VIT_00s0480g00070|VIT_18s0001g15450|VIT_00s0480g00080|VIT_00s0480g00090|VIT_04s0044g01110|VIT_04s0044g01120|VIT_04s0044g01130|VIT_10s0116g00560|VIT_00s0480g00100|VIT_18s0001g15410|VIT_08s0058g01000
Carotenoid biosynthesis	ko00906	6	29	0.00940325	Metabolism of terpenoids and polyketides	Metabolism	VIT_03s0063g00380|VIT_02s0025g00240|VIT_16s0050g01090|VIT_06s0080g00810|VIT_06s0009g00770|VIT_19s0093g00550
Retinol metabolism	ko00830	5	20	0.00947414	Metabolism of cofactors and vitamins	Metabolism	VIT_04s0044g01130|VIT_04s0044g01110|VIT_18s0001g15410|VIT_18s0001g15450|VIT_04s0044g01120
Protein processing in endoplasmic reticulum	ko04141	21	276	0.00947414	Folding, sorting and degradation	Genetic Information Processing	VIT_00s2341g00010|VIT_00s0194g00030|VIT_13s0019g03090|VIT_06s0004g05770|VIT_04s0008g01580|VIT_04s0008g01590|VIT_04s0008g01560|VIT_08s0007g00130|VIT_13s0019g03160|VIT_12s0035g01910|VIT_16s0098g01060|VIT_18s0089g01270|VIT_13s0019g02770|VIT_13s0019g02760|VIT_04s0008g01520|VIT_04s0008g01530|VIT_13s0019g00860|VIT_13s0019g03000|VIT_13s0019g04080|VIT_13s0019g02930|VIT_09s0002g06790
Chloroalkane and chloroalkene degradation	ko00625	5	22	0.0131457	Xenobiotics biodegradation and metabolism	Metabolism	VIT_04s0044g01130|VIT_04s0044g01110|VIT_18s0001g15410|VIT_18s0001g15450|VIT_04s0044g01120
Methane metabolism	ko00680	13	145	0.0214809	Energy metabolism	Metabolism	VIT_04s0008g00520|VIT_16s0100g00090|VIT_05s0020g00600|VIT_12s0059g02420|VIT_08s0058g00970|VIT_12s0028g02180|VIT_00s0199g00220|VIT_16s0022g01770|VIT_12s0055g00990|VIT_06s0004g07770|VIT_16s0022g02470|VIT_18s0001g06840|VIT_18s0001g06850
Phenylalanine metabolism	ko00360	13	156	0.0379804	Amino acid metabolism	Metabolism	VIT_16s0100g00090|VIT_05s0020g00600|VIT_07s0031g00350|VIT_03s0063g00140|VIT_13s0019g04460|VIT_12s0059g02420|VIT_08s0058g00970|VIT_12s0055g00990|VIT_06s0004g07770|VIT_16s0022g02470|VIT_18s0001g06840|VIT_18s0001g06850|VIT_08s0058g01000
Mineral absorption	ko04978	4	20	0.054027	Digestive system	Organismal Systems	VIT_08s0058g00440|VIT_04s0008g02090|VIT_08s0058g00410|VIT_13s0074g00770
Isoquinoline alkaloid biosynthesis	ko00950	6	49	0.073172	Biosynthesis of other secondary metabolites	Metabolism	VIT_00s0480g00070|VIT_00s0480g00100|VIT_00s0480g00080|VIT_00s0480g00090|VIT_10s0116g00560|VIT_08s0058g01000
Phenylpropanoid biosynthesis	ko00940	14	199	0.0846997	Biosynthesis of other secondary metabolites	Metabolism	VIT_16s0100g00090|VIT_11s0037g00440|VIT_05s0020g00600|VIT_07s0031g00350|VIT_03s0063g00140|VIT_13s0019g04460|VIT_12s0059g02420|VIT_08s0058g00970|VIT_07s0005g00360|VIT_12s0055g00990|VIT_06s0004g07770|VIT_16s0022g02470|VIT_18s0001g06840|VIT_18s0001g06850
Glutathione metabolism	ko00480	11	153	0.125203	Metabolism of other amino acids	Metabolism	VIT_06s0004g05680|VIT_19s0093g00160|VIT_19s0015g02730|VIT_08s0040g03150|VIT_19s0015g02880|VIT_14s0060g02170|VIT_07s0005g04890|VIT_05s0049g01100|VIT_19s0015g02690|VIT_19s0015g02590|VIT_06s0004g05670
Galactose metabolism	ko00052	6	66	0.177121	Carbohydrate metabolism	Metabolism	VIT_04s0008g00520|VIT_14s0066g00810|VIT_16s0022g00670|VIT_19s0015g01350|VIT_00s0199g00220|VIT_05s0077g00840
Glycolysis / Gluconeogenesis	ko00010	10	147	0.196371	Carbohydrate metabolism	Metabolism	VIT_04s0008g00520|VIT_00s0199g00220|VIT_18s0001g15450|VIT_04s0044g01110|VIT_04s0044g01120|VIT_04s0044g01130|VIT_16s0022g01770|VIT_01s0010g02460|VIT_08s0217g00100|VIT_18s0001g15410
Cysteine and methionine metabolism	ko00270	8	107	0.196371	Amino acid metabolism	Metabolism	VIT_01s0011g03500|VIT_08s0007g05000|VIT_12s0059g01380|VIT_05s0020g04070|VIT_11s0016g02380|VIT_19s0015g00130|VIT_11s0037g00950|VIT_08s0058g01000
Fatty acid metabolism	ko00071	5	56	0.258731	Global and overview maps	Metabolism	VIT_04s0044g01130|VIT_04s0044g01110|VIT_18s0001g15410|VIT_18s0001g15450|VIT_04s0044g01120
Photosynthesis	ko00195	6	79	0.306198	Energy metabolism	Metabolism	VIT_09s0002g08330|VIT_19s0027g00200|VIT_01s0146g00390|VIT_18s0001g11710|VIT_00s0246g00200|VIT_18s0001g08620
Stilbenoid, diarylheptanoid and gingerol biosynthesis	ko00945	3	25	0.306198	Biosynthesis of other secondary metabolites	Metabolism	VIT_11s0037g00440|VIT_03s0063g00140|VIT_07s0031g00350
Nitrogen metabolism	ko00910	5	66	0.40685	Energy metabolism	Metabolism	VIT_17s0000g08450|VIT_14s0066g01210|VIT_03s0063g00370|VIT_06s0004g06830|VIT_13s0019g04460
Antigen processing and presentation	ko04612	4	57	0.603853	Immune system	Organismal Systems	VIT_08s0007g00130|VIT_00s0323g00100|VIT_00s2341g00010|VIT_00s0194g00030
Flavonoid biosynthesis	ko00941	4	57	0.603853	Biosynthesis of other secondary metabolites	Metabolism	VIT_11s0037g00440|VIT_08s0007g05160|VIT_03s0063g00140|VIT_07s0031g00350
Gastric acid secretion	ko04971	1	5	0.69673	Digestive system	Organismal Systems	VIT_08s0040g00470
Olfactory transduction	ko04740	1	5	0.69673	Sensory system	Organismal Systems	VIT_08s0040g00470
Salivary secretion	ko04970	1	5	0.69673	Digestive system	Organismal Systems	VIT_08s0040g00470
Fat digestion and absorption	ko04975	1	6	0.69673	Digestive system	Organismal Systems	VIT_08s0058g01000
Phototransduction - fly	ko04745	1	6	0.69673	Sensory system	Organismal Systems	VIT_08s0040g00470
Phototransduction	ko04744	1	6	0.69673	Sensory system	Organismal Systems	VIT_08s0040g00470
Zeatin biosynthesis	ko00908	2	24	0.710142	Metabolism of terpenoids and polyketides	Metabolism	VIT_08s0007g08910|VIT_18s0001g13200
Amino sugar and nucleotide sugar metabolism	ko00520	8	167	0.733384	Carbohydrate metabolism	Metabolism	VIT_15s0046g01570|VIT_05s0094g00360|VIT_01s0011g00690|VIT_04s0008g02830|VIT_16s0050g02220|VIT_03s0038g03400|VIT_05s0094g00350|VIT_05s0094g00340
Phosphatidylinositol signaling system	ko04070	3	47	0.740318	Signal transduction	Environmental Information Processing	VIT_08s0040g00470|VIT_07s0031g02840|VIT_06s0004g06660
MAPK signaling pathway - yeast	ko04011	1	7	0.740318	Signal transduction	Environmental Information Processing	VIT_10s0116g01660
Ascorbate and aldarate metabolism	ko00053	3	49	0.767001	Carbohydrate metabolism	Metabolism	VIT_08s0040g03150|VIT_11s0016g02800|VIT_01s0011g00690
NOD-like receptor signaling pathway	ko04621	2	27	0.767001	Immune system	Organismal Systems	VIT_00s2341g00010|VIT_00s0194g00030
Biosynthesis of unsaturated fatty acids	ko01040	3	50	0.767001	Lipid metabolism	Metabolism	VIT_09s0002g06970|VIT_08s0007g07520|VIT_18s0001g15460
Pentose phosphate pathway	ko00030	3	51	0.77043	Carbohydrate metabolism	Metabolism	VIT_04s0008g00520|VIT_00s0199g00220|VIT_15s0048g00370
Porphyrin and chlorophyll metabolism	ko00860	3	54	0.828616	Metabolism of cofactors and vitamins	Metabolism	VIT_08s0058g00440|VIT_08s0058g00410|VIT_03s0097g00710
Glycerolipid metabolism	ko00561	3	57	0.896904	Lipid metabolism	Metabolism	VIT_09s0002g07860|VIT_07s0031g02840|VIT_07s0005g01760
Bile secretion	ko04976	2	33	0.896904	Digestive system	Organismal Systems	VIT_04s0044g01740|VIT_14s0108g00430
Pentose and glucuronate interconversions	ko00040	4	84	0.907462	Carbohydrate metabolism	Metabolism	VIT_05s0051g00590|VIT_19s0015g00510|VIT_13s0047g00230|VIT_01s0011g00690
Tropane, piperidine and pyridine alkaloid biosynthesis	ko00960	3	59	0.909996	Biosynthesis of other secondary metabolites	Metabolism	VIT_13s0019g02180|VIT_08s0007g00920|VIT_08s0058g01000
Glycerophospholipid metabolism	ko00564	4	86	0.922999	Lipid metabolism	Metabolism	VIT_07s0005g01760|VIT_17s0000g09480|VIT_07s0031g02840|VIT_18s0157g00190
Carbon fixation pathways in prokaryotes	ko00720	2	36	0.922999	Energy metabolism	Metabolism	VIT_12s0059g02150|VIT_12s0028g02180
Starch and sucrose metabolism	ko00500	9	227	0.922999	Carbohydrate metabolism	Metabolism	VIT_11s0016g00470|VIT_16s0022g00670|VIT_16s0022g00660|VIT_07s0005g00360|VIT_05s0077g00280|VIT_01s0011g00690|VIT_02s0025g02170|VIT_13s0047g00230|VIT_07s0005g00750
Glycosphingolipid biosynthesis - globo series	ko00603	1	13	0.922999	Glycan biosynthesis and metabolism	Metabolism	VIT_08s0007g02100
Taurine and hypotaurine metabolism	ko00430	1	13	0.922999	Metabolism of other amino acids	Metabolism	VIT_08s0056g01300
Arginine and proline metabolism	ko00330	4	92	0.938051	Amino acid metabolism	Metabolism	VIT_11s0037g00950|VIT_18s0001g00950|VIT_14s0083g00520|VIT_08s0058g01000
PPAR signaling pathway	ko03320	2	39	0.938051	Endocrine system	Organismal Systems	VIT_09s0002g06970|VIT_09s0002g07860
Steroid biosynthesis	ko00100	2	41	0.93905	Lipid metabolism	Metabolism	VIT_09s0054g01090|VIT_01s0011g03880
RNA polymerase	ko03020	3	69	0.93905	Transcription	Genetic Information Processing	VIT_12s0028g03770|VIT_09s0070g00650|VIT_13s0067g01850
Diterpenoid biosynthesis	ko00904	1	16	0.93905	Metabolism of terpenoids and polyketides	Metabolism	VIT_19s0140g00120
Pyruvate metabolism	ko00620	5	127	0.93905	Carbohydrate metabolism	Metabolism	VIT_10s0116g01660|VIT_17s0000g01820|VIT_12s0028g02180|VIT_04s0008g00180|VIT_05s0124g00400
Phenylalanine, tyrosine and tryptophan biosynthesis	ko00400	3	71	0.93905	Amino acid metabolism	Metabolism	VIT_14s0030g00660|VIT_04s0008g06570|VIT_08s0058g01000
Glyoxylate and dicarboxylate metabolism	ko00630	2	45	0.93905	Carbohydrate metabolism	Metabolism	VIT_17s0000g01820|VIT_12s0059g02150
Prostate cancer	ko05215	2	45	0.93905	Cancers: Specific types	Human Diseases	VIT_00s2341g00010|VIT_00s0194g00030
Valine, leucine and isoleucine biosynthesis	ko00290	2	45	0.93905	Amino acid metabolism	Metabolism	VIT_18s0001g08420|VIT_05s0124g00400
Carbon fixation in photosynthetic organisms	ko00710	4	103	0.941686	Energy metabolism	Metabolism	VIT_15s0048g00370|VIT_12s0028g02180|VIT_04s0008g00180|VIT_08s0058g01000
Transcriptional misregulation in cancer	ko05202	2	46	0.941686	Cancers: Overview	Human Diseases	VIT_18s0001g13680|VIT_12s0057g00880
Calcium signaling pathway	ko04020	2	48	0.958487	Signal transduction	Environmental Information Processing	VIT_08s0040g00470|VIT_06s0004g06660
Linoleic acid metabolism	ko00591	1	20	0.958487	Lipid metabolism	Metabolism	VIT_09s0002g01080
Retrograde endocannabinoid signaling	ko04723	1	20	0.958487	Nervous system	Organismal Systems	VIT_14s0108g00630
Melanogenesis	ko04916	1	21	0.972799	Endocrine system	Organismal Systems	VIT_08s0040g00470
Dopaminergic synapse	ko04728	2	51	0.972799	Nervous system	Organismal Systems	VIT_08s0040g00470|VIT_08s0007g04850
Inositol phosphate metabolism	ko00562	2	52	0.972799	Carbohydrate metabolism	Metabolism	VIT_11s0016g02800|VIT_06s0004g06660
Alanine, aspartate and glutamate metabolism	ko00250	2	52	0.972799	Amino acid metabolism	Metabolism	VIT_06s0004g06830|VIT_08s0058g01000
Prion diseases	ko05020	1	22	0.972799	Neurodegenerative diseases	Human Diseases	VIT_06s0061g00750
Fatty acid biosynthesis	ko00061	2	54	0.981895	Lipid metabolism	Metabolism	VIT_08s0007g07520|VIT_18s0001g15460
Fructose and mannose metabolism	ko00051	2	54	0.981895	Carbohydrate metabolism	Metabolism	VIT_04s0008g00520|VIT_00s0199g00220
N-Glycan biosynthesis	ko00510	2	55	0.981895	Glycan biosynthesis and metabolism	Metabolism	VIT_01s0137g00810|VIT_08s0040g02280
Glioma	ko05214	1	24	0.981895	Cancers: Specific types	Human Diseases	VIT_08s0040g00470
Vascular smooth muscle contraction	ko04270	1	25	0.992052	Circulatory system	Organismal Systems	VIT_08s0040g00470
Toxoplasmosis	ko05145	2	57	0.992052	Infectious diseases: Parasitic	Human Diseases	VIT_08s0007g00130|VIT_08s0032g01220
Systemic lupus erythematosus	ko05322	2	59	0.999394	Immune diseases	Human Diseases	VIT_18s0001g13680|VIT_07s0104g00970
Fatty acid elongation	ko00062	1	27	0.999394	Lipid metabolism	Metabolism	VIT_07s0141g00060
GnRH signaling pathway	ko04912	1	28	0.999394	Endocrine system	Organismal Systems	VIT_08s0040g00470
alpha-Linolenic acid metabolism	ko00592	2	62	0.999394	Lipid metabolism	Metabolism	VIT_09s0002g01080|VIT_18s0001g11630
Sesquiterpenoid and triterpenoid biosynthesis	ko00909	2	62	0.999394	Metabolism of terpenoids and polyketides	Metabolism	VIT_03s0088g01150|VIT_19s0014g04900
Cutin, suberine and wax biosynthesis	ko00073	1	29	0.999394	Lipid metabolism	Metabolism	VIT_02s0025g03320
Sulfur metabolism	ko00920	1	30	0.999394	Energy metabolism	Metabolism	VIT_19s0015g00130
Citrate cycle (TCA cycle)	ko00020	2	65	0.999394	Carbohydrate metabolism	Metabolism	VIT_12s0059g02150|VIT_13s0019g00510
Flavone and flavonol biosynthesis	ko00944	1	31	0.999394	Biosynthesis of other secondary metabolites	Metabolism	VIT_08s0007g05160
ABC transporters	ko02010	1	31	0.999394	Membrane transport	Environmental Information Processing	VIT_14s0108g00430
GABAergic synapse	ko04727	1	33	0.999394	Nervous system	Organismal Systems	VIT_14s0108g00630
Adherens junction	ko04520	1	33	0.999394	Cell communication	Cellular Processes	VIT_02s0012g01370
Pertussis	ko05133	1	33	0.999394	Infectious diseases: Bacterial	Human Diseases	VIT_08s0040g00470
Amyotrophic lateral sclerosis (ALS)	ko05014	1	36	0.999394	Neurodegenerative diseases	Human Diseases	VIT_06s0061g00750
Shigellosis	ko05131	1	37	0.999394	Infectious diseases: Bacterial	Human Diseases	VIT_02s0012g01370
Long-term potentiation	ko04720	1	38	0.999394	Nervous system	Organismal Systems	VIT_08s0040g00470
Tryptophan metabolism	ko00380	1	38	0.999394	Amino acid metabolism	Metabolism	VIT_13s0019g00510
Pyrimidine metabolism	ko00240	4	147	0.999394	Nucleotide metabolism	Metabolism	VIT_12s0028g03770|VIT_09s0070g00650|VIT_01s0010g00240|VIT_13s0067g01850
Circadian rhythm - plant	ko04712	1	39	0.999394	Environmental adaptation	Organismal Systems	VIT_06s0004g03650
Progesterone-mediated oocyte maturation	ko04914	2	77	0.999394	Endocrine system	Organismal Systems	VIT_00s2341g00010|VIT_00s0194g00030
Salmonella infection	ko05132	1	40	0.999394	Infectious diseases: Bacterial	Human Diseases	VIT_02s0012g01370
Lysine degradation	ko00310	1	40	0.999394	Amino acid metabolism	Metabolism	VIT_13s0019g00510
Bacterial invasion of epithelial cells	ko05100	1	41	0.999394	Infectious diseases: Bacterial	Human Diseases	VIT_02s0012g01370
Tight junction	ko04530	1	43	0.999394	Cell communication	Cellular Processes	VIT_13s0019g04810
Measles	ko05162	1	44	0.999394	Infectious diseases: Viral	Human Diseases	VIT_08s0007g00130
Pantothenate and CoA biosynthesis	ko00770	1	47	0.999394	Metabolism of cofactors and vitamins	Metabolism	VIT_18s0001g08420
Insulin signaling pathway	ko04910	2	88	0.999394	Endocrine system	Organismal Systems	VIT_08s0040g00470|VIT_08s0040g02730
Pathways in cancer	ko05200	2	88	0.999394	Cancers: Overview	Human Diseases	VIT_00s2341g00010|VIT_00s0194g00030
SNARE interactions in vesicular transport	ko04130	1	48	0.999394	Folding, sorting and degradation	Genetic Information Processing	VIT_08s0032g01150
Neurotrophin signaling pathway	ko04722	1	52	0.999394	Nervous system	Organismal Systems	VIT_08s0040g00470
MAPK signaling pathway	ko04010	1	53	0.999394	Signal transduction	Environmental Information Processing	VIT_08s0007g00130
Wnt signaling pathway	ko04310	2	96	0.999394	Signal transduction	Environmental Information Processing	VIT_06s0004g01130|VIT_08s0007g04850
Protein export	ko03060	1	54	0.999394	Folding, sorting and degradation	Genetic Information Processing	VIT_13s0019g04080
Basal transcription factors	ko03022	1	56	0.999394	Transcription	Genetic Information Processing	VIT_08s0040g01420
Synaptic vesicle cycle	ko04721	2	100	0.999394	Nervous system	Organismal Systems	VIT_14s0108g00630|VIT_08s0032g01150
RNA degradation	ko03018	3	141	0.999394	Folding, sorting and degradation	Genetic Information Processing	VIT_16s0022g01770|VIT_06s0080g01090|VIT_08s0007g02570
Peroxisome	ko04146	2	104	0.999394	Transport and catabolism	Cellular Processes	VIT_03s0091g00580|VIT_06s0061g00750
Terpenoid backbone biosynthesis	ko00900	1	61	0.999394	Metabolism of terpenoids and polyketides	Metabolism	VIT_04s0044g01740
Purine metabolism	ko00230	4	187	0.999394	Nucleotide metabolism	Metabolism	VIT_17s0000g09480|VIT_09s0070g00650|VIT_13s0067g01850|VIT_12s0028g03770
Endocytosis	ko04144	3	148	0.999394	Transport and catabolism	Cellular Processes	VIT_08s0007g00130|VIT_15s0021g02790|VIT_11s0016g01440
p53 signaling pathway	ko04115	1	62	0.999394	Cell growth and death	Cellular Processes	VIT_06s0004g01130
Proteasome	ko03050	1	65	0.999394	Folding, sorting and degradation	Genetic Information Processing	VIT_00s0215g00040
Legionellosis	ko05134	1	68	0.999394	Infectious diseases: Bacterial	Human Diseases	VIT_08s0007g00130
Cyanoamino acid metabolism	ko00460	1	69	0.999394	Metabolism of other amino acids	Metabolism	VIT_07s0005g00360
Influenza A	ko05164	1	70	0.999394	Infectious diseases: Viral	Human Diseases	VIT_08s0007g00130
Vibrio cholerae infection	ko05110	1	74	0.999394	Infectious diseases: Bacterial	Human Diseases	VIT_13s0019g04080
Valine, leucine and isoleucine degradation	ko00280	1	75	0.999394	Amino acid metabolism	Metabolism	VIT_18s0001g08420
Regulation of actin cytoskeleton	ko04810	1	76	0.999394	Cell motility	Cellular Processes	VIT_02s0012g01370
Alzheimer's disease	ko05010	2	125	0.999394	Neurodegenerative diseases	Human Diseases	VIT_08s0040g00470|VIT_01s0010g02460
Oxidative phosphorylation	ko00190	4	212	0.999394	Energy metabolism	Metabolism	VIT_10s0116g00060|VIT_00s0629g00020|VIT_19s0014g02730|VIT_01s0146g00390
Homologous recombination	ko03440	1	79	0.999394	Replication and repair	Genetic Information Processing	VIT_07s0031g01910
Fc gamma R-mediated phagocytosis	ko04666	1	79	0.999394	Immune system	Organismal Systems	VIT_02s0012g01370
Glycine, serine and threonine metabolism	ko00260	1	80	0.999394	Amino acid metabolism	Metabolism	VIT_17s0000g07670
Lysosome	ko04142	1	81	0.999394	Transport and catabolism	Cellular Processes	VIT_00s0323g00100
Oocyte meiosis	ko04114	2	133	0.999394	Cell growth and death	Cellular Processes	VIT_08s0040g00470|VIT_08s0007g04850
Fanconi anemia pathway	ko03460	1	89	0.999394	Replication and repair	Genetic Information Processing	VIT_07s0031g01910
RNA transport	ko03013	4	230	0.999394	Translation	Genetic Information Processing	VIT_14s0030g01250|VIT_03s0017g02380|VIT_04s0008g03120|VIT_16s0098g01630
Tuberculosis	ko05152	1	95	0.999394	Infectious diseases: Bacterial	Human Diseases	VIT_08s0040g00470
Ribosome biogenesis in eukaryotes	ko03008	1	104	0.999394	Translation	Genetic Information Processing	VIT_04s0023g01830
Meiosis - yeast	ko04113	1	106	0.999394	Cell growth and death	Cellular Processes	VIT_08s0007g04850
Ubiquitin mediated proteolysis	ko04120	2	161	0.999394	Folding, sorting and degradation	Genetic Information Processing	VIT_19s0015g00670|VIT_06s0004g01130
Huntington's disease	ko05016	2	168	0.999394	Neurodegenerative diseases	Human Diseases	VIT_12s0028g03770|VIT_06s0061g00750
HTLV-I infection	ko05166	1	118	0.999394	Infectious diseases: Viral	Human Diseases	VIT_07s0005g00140
Parkinson's disease	ko05012	1	124	0.999394	Neurodegenerative diseases	Human Diseases	VIT_00s0629g00020
Phagosome	ko04145	1	139	0.999394	Transport and catabolism	Cellular Processes	VIT_13s0019g04080
Cell cycle - yeast	ko04111	1	146	0.999394	Cell growth and death	Cellular Processes	VIT_04s0008g03120
mRNA surveillance pathway	ko03015	1	154	0.999394	Translation	Genetic Information Processing	VIT_08s0007g04850
Spliceosome	ko03040	1	214	0.999394	Transcription	Genetic Information Processing	VIT_08s0007g00130

## Sheet: Table S2
Table S2. KEGG pathway annotation to part candidate genes differentially expressed between root restriction and control in the immature green peroid of berry.
#Term	Id	Sample number	Background number	Corrected P-Value	typeII	typeI	Genes
Nitrogen metabolism	ko00910	6	66	0.000375088	Energy metabolism	Metabolism	VIT_16s0039g01110|VIT_16s0039g01100|VIT_16s0039g01120|VIT_03s0063g00370|VIT_06s0004g02620|VIT_06s0004g06830
Stilbenoid, diarylheptanoid and gingerol biosynthesis	ko00945	4	25	0.000739385	Biosynthesis of other secondary metabolites	Metabolism	VIT_16s0100g01010|VIT_16s0100g00950|VIT_13s0074g00390|VIT_16s0100g00990
Isoquinoline alkaloid biosynthesis	ko00950	4	49	0.00726434	Biosynthesis of other secondary metabolites	Metabolism	VIT_10s0116g00560|VIT_00s0480g00030|VIT_00s0480g00070|VIT_10s0003g04240
Plant hormone signal transduction	ko04075	8	283	0.011807	Signal transduction	Environmental Information Processing	VIT_11s0052g01190|VIT_05s0049g00510|VIT_02s0154g00010|VIT_07s0005g03260|VIT_02s0012g01270|VIT_05s0049g00090|VIT_06s0004g05240|VIT_07s0005g03230
Tyrosine metabolism	ko00350	4	77	0.0239949	Amino acid metabolism	Metabolism	VIT_10s0116g00560|VIT_00s0480g00030|VIT_00s0480g00070|VIT_10s0003g04240
Phenylpropanoid biosynthesis	ko00940	6	199	0.0262001	Biosynthesis of other secondary metabolites	Metabolism	VIT_16s0039g01110|VIT_16s0039g01100|VIT_17s0000g02680|VIT_16s0039g01120|VIT_06s0004g02620|VIT_12s0055g01000
Phenylalanine metabolism	ko00360	5	156	0.0393978	Amino acid metabolism	Metabolism	VIT_12s0055g01000|VIT_16s0039g01120|VIT_16s0039g01110|VIT_16s0039g01100|VIT_06s0004g02620
Zeatin biosynthesis	ko00908	2	24	0.0885622	Metabolism of terpenoids and polyketides	Metabolism	VIT_08s0007g08910|VIT_11s0016g02110
Plant-pathogen interaction	ko04626	5	203	0.0900036	Environmental adaptation	Organismal Systems	VIT_01s0010g02940|VIT_14s0171g00150|VIT_18s0122g00180|VIT_01s0010g02930|VIT_01s0010g02950
Circadian rhythm - plant	ko04712	2	39	0.136787	Environmental adaptation	Organismal Systems	VIT_14s0068g00930|VIT_14s0068g00920
Drug metabolism - cytochrome P450	ko00982	3	106	0.142793	Xenobiotics biodegradation and metabolism	Metabolism	VIT_19s0015g02690|VIT_17s0000g02950|VIT_07s0104g01830
Metabolism of xenobiotics by cytochrome P450	ko00980	3	107	0.142793	Xenobiotics biodegradation and metabolism	Metabolism	VIT_19s0015g02690|VIT_17s0000g02950|VIT_07s0104g01830
Pentose phosphate pathway	ko00030	2	51	0.161128	Carbohydrate metabolism	Metabolism	VIT_01s0011g04630|VIT_15s0048g00370
Flavonoid biosynthesis	ko00941	2	57	0.186061	Biosynthesis of other secondary metabolites	Metabolism	VIT_14s0068g00930|VIT_14s0068g00920
Limonene and pinene degradation	ko00903	1	12	0.237566	Metabolism of terpenoids and polyketides	Metabolism	VIT_13s0074g00390
Glutathione metabolism	ko00480	3	153	0.244673	Metabolism of other amino acids	Metabolism	VIT_19s0015g02690|VIT_17s0000g02950|VIT_07s0104g01830
Linoleic acid metabolism	ko00591	1	20	0.321101	Lipid metabolism	Metabolism	VIT_09s0002g01080
Carbon fixation in photosynthetic organisms	ko00710	2	103	0.380678	Energy metabolism	Metabolism	VIT_01s0011g04630|VIT_15s0048g00370
Carotenoid biosynthesis	ko00906	1	29	0.416953	Metabolism of terpenoids and polyketides	Metabolism	VIT_02s0025g00240
Adherens junction	ko04520	1	33	0.450825	Cell communication	Cellular Processes	VIT_19s0090g00730
Shigellosis	ko05131	1	37	0.480975	Infectious diseases: Bacterial	Human Diseases	VIT_19s0090g00730
Salmonella infection	ko05132	1	40	0.490896	Infectious diseases: Bacterial	Human Diseases	VIT_19s0090g00730
Bacterial invasion of epithelial cells	ko05100	1	41	0.490896	Infectious diseases: Bacterial	Human Diseases	VIT_19s0090g00730
Pantothenate and CoA biosynthesis	ko00770	1	47	0.495119	Metabolism of cofactors and vitamins	Metabolism	VIT_07s0005g05780
Biosynthesis of unsaturated fatty acids	ko01040	1	50	0.495119	Lipid metabolism	Metabolism	VIT_13s0067g01120
Alanine, aspartate and glutamate metabolism	ko00250	1	52	0.495119	Amino acid metabolism	Metabolism	VIT_06s0004g06830
Porphyrin and chlorophyll metabolism	ko00860	1	54	0.495119	Metabolism of cofactors and vitamins	Metabolism	VIT_03s0097g00710
Basal transcription factors	ko03022	1	56	0.495119	Transcription	Genetic Information Processing	VIT_08s0040g01420
Amino sugar and nucleotide sugar metabolism	ko00520	2	167	0.495119	Carbohydrate metabolism	Metabolism	VIT_05s0094g00330|VIT_05s0094g00340
Glycerolipid metabolism	ko00561	1	57	0.495119	Lipid metabolism	Metabolism	VIT_08s0007g02000
beta-Alanine metabolism	ko00410	1	58	0.495119	Metabolism of other amino acids	Metabolism	VIT_07s0005g05780
Tropane, piperidine and pyridine alkaloid biosynthesis	ko00960	1	59	0.495119	Biosynthesis of other secondary metabolites	Metabolism	VIT_13s0019g02180
alpha-Linolenic acid metabolism	ko00592	1	62	0.495119	Lipid metabolism	Metabolism	VIT_09s0002g01080
Sesquiterpenoid and triterpenoid biosynthesis	ko00909	1	62	0.495119	Metabolism of terpenoids and polyketides	Metabolism	VIT_09s0054g01220
Galactose metabolism	ko00052	1	66	0.508227	Carbohydrate metabolism	Metabolism	VIT_19s0015g01350
Cyanoamino acid metabolism	ko00460	1	69	0.51429	Metabolism of other amino acids	Metabolism	VIT_17s0000g02680
Regulation of actin cytoskeleton	ko04810	1	76	0.541674	Cell motility	Cellular Processes	VIT_19s0090g00730
Fc gamma R-mediated phagocytosis	ko04666	1	79	0.545613	Immune system	Organismal Systems	VIT_19s0090g00730
Glycerophospholipid metabolism	ko00564	1	86	0.566217	Lipid metabolism	Metabolism	VIT_08s0007g02000
Insulin signaling pathway	ko04910	1	88	0.566217	Endocrine system	Organismal Systems	VIT_08s0040g02730
Cysteine and methionine metabolism	ko00270	1	107	0.623282	Amino acid metabolism	Metabolism	VIT_05s0020g03860
HTLV-I infection	ko05166	1	118	0.650616	Infectious diseases: Viral	Human Diseases	VIT_07s0005g00140
Protein processing in endoplasmic reticulum	ko04141	2	276	0.650616	Folding, sorting and degradation	Genetic Information Processing	VIT_13s0019g03000|VIT_09s0002g06790
Alzheimer's disease	ko05010	1	125	0.650616	Neurodegenerative diseases	Human Diseases	VIT_01s0010g02460
RNA degradation	ko03018	1	141	0.669453	Folding, sorting and degradation	Genetic Information Processing	VIT_06s0080g01090
Methane metabolism	ko00680	1	145	0.669453	Energy metabolism	Metabolism	VIT_12s0055g01000
Glycolysis / Gluconeogenesis	ko00010	1	147	0.669453	Carbohydrate metabolism	Metabolism	VIT_01s0010g02460
Endocytosis	ko04144	1	148	0.669453	Transport and catabolism	Cellular Processes	VIT_05s0124g00040
Spliceosome	ko03040	1	214	0.792137	Transcription	Genetic Information Processing	VIT_06s0004g06010
Starch and sucrose metabolism	ko00500	1	227	0.798238	Carbohydrate metabolism	Metabolism	VIT_17s0000g02680

## Sheet: Table S3
Table S3. KEGG pathway annotation to part candidate genes differentially expressed between root restriction and control in the before veraison peroid of berry.
#Term	Id	Sample number	Background number	Corrected P-Value	typeII	typeI	Genes
Flavone and flavonol biosynthesis	ko00944	12	31	0	Biosynthesis of other secondary metabolites	Metabolism	VIT_01s0010g03490|VIT_06s0009g02830|VIT_01s0010g03470|VIT_01s0010g03460|VIT_06s0009g03010|VIT_06s0009g02920|VIT_06s0009g02840|VIT_01s0010g03510|VIT_06s0009g02880|VIT_06s0009g02860|VIT_06s0009g02810|VIT_06s0009g02970
Flavonoid biosynthesis	ko00941	14	57	0	Biosynthesis of other secondary metabolites	Metabolism	VIT_06s0009g02830|VIT_14s0068g00920|VIT_14s0068g00930|VIT_06s0009g03010|VIT_06s0009g02920|VIT_06s0009g02840|VIT_06s0004g08150|VIT_05s0136g00260|VIT_06s0009g02880|VIT_06s0009g02860|VIT_13s0067g03820|VIT_06s0009g02810|VIT_06s0009g02970|VIT_04s0023g03370
Circadian rhythm - plant	ko04712	3	39	0.0208275	Environmental adaptation	Organismal Systems	VIT_14s0068g00930|VIT_05s0136g00260|VIT_14s0068g00920
Mineral absorption	ko04978	2	20	0.063638	Digestive system	Organismal Systems	VIT_08s0058g00410|VIT_08s0058g00430
Porphyrin and chlorophyll metabolism	ko00860	2	54	0.338774	Metabolism of cofactors and vitamins	Metabolism	VIT_08s0058g00410|VIT_08s0058g00430
Nitrogen metabolism	ko00910	2	66	0.359013	Energy metabolism	Metabolism	VIT_13s0019g04460|VIT_06s0004g02620
Phenylalanine metabolism	ko00360	3	156	0.359013	Amino acid metabolism	Metabolism	VIT_06s0004g08150|VIT_13s0019g04460|VIT_06s0004g02620
Naphthalene degradation	ko00626	1	12	0.359013	Xenobiotics biodegradation and metabolism	Metabolism	VIT_04s0044g01120
Protein processing in endoplasmic reticulum	ko04141	4	276	0.359013	Folding, sorting and degradation	Genetic Information Processing	VIT_03s0038g02390|VIT_04s0008g01520|VIT_04s0008g01580|VIT_18s0089g01270
Photosynthesis - antenna proteins	ko00196	1	19	0.370323	Energy metabolism	Metabolism	VIT_07s0005g02220
Phenylpropanoid biosynthesis	ko00940	3	199	0.370323	Biosynthesis of other secondary metabolites	Metabolism	VIT_06s0004g08150|VIT_13s0019g04460|VIT_06s0004g02620
Retinol metabolism	ko00830	1	20	0.370323	Metabolism of cofactors and vitamins	Metabolism	VIT_04s0044g01120
Chloroalkane and chloroalkene degradation	ko00625	1	22	0.370323	Xenobiotics biodegradation and metabolism	Metabolism	VIT_04s0044g01120
Drug metabolism - cytochrome P450	ko00982	2	106	0.370323	Xenobiotics biodegradation and metabolism	Metabolism	VIT_04s0079g00690|VIT_04s0044g01120
Metabolism of xenobiotics by cytochrome P450	ko00980	2	107	0.370323	Xenobiotics biodegradation and metabolism	Metabolism	VIT_04s0079g00690|VIT_04s0044g01120
Stilbenoid, diarylheptanoid and gingerol biosynthesis	ko00945	1	25	0.373364	Biosynthesis of other secondary metabolites	Metabolism	VIT_06s0004g08150
Sphingolipid metabolism	ko00600	1	28	0.378533	Lipid metabolism	Metabolism	VIT_18s0001g00370
Lysine degradation	ko00310	1	40	0.390436	Amino acid metabolism	Metabolism	VIT_04s0069g00860
Base excision repair	ko03410	1	42	0.390436	Replication and repair	Genetic Information Processing	VIT_01s0010g00020
Plant hormone signal transduction	ko04075	3	283	0.390436	Signal transduction	Environmental Information Processing	VIT_16s0050g02680|VIT_11s0052g01190|VIT_05s0049g00510
Valine, leucine and isoleucine biosynthesis	ko00290	1	45	0.391657	Amino acid metabolism	Metabolism	VIT_18s0001g08420
Pantothenate and CoA biosynthesis	ko00770	1	47	0.391767	Metabolism of cofactors and vitamins	Metabolism	VIT_18s0001g08420
Ascorbate and aldarate metabolism	ko00053	1	49	0.391767	Carbohydrate metabolism	Metabolism	VIT_09s0002g02940
Inositol phosphate metabolism	ko00562	1	52	0.398198	Carbohydrate metabolism	Metabolism	VIT_09s0002g02940
Fatty acid metabolism	ko00071	1	56	0.406939	Global and overview maps	Metabolism	VIT_04s0044g01120
Tropane, piperidine and pyridine alkaloid biosynthesis	ko00960	1	59	0.406939	Biosynthesis of other secondary metabolites	Metabolism	VIT_13s0019g02180
alpha-Linolenic acid metabolism	ko00592	1	62	0.406939	Lipid metabolism	Metabolism	VIT_18s0001g11630
Galactose metabolism	ko00052	1	66	0.415311	Carbohydrate metabolism	Metabolism	VIT_08s0007g08310
Valine, leucine and isoleucine degradation	ko00280	1	75	0.44456	Amino acid metabolism	Metabolism	VIT_18s0001g08420
Tyrosine metabolism	ko00350	1	77	0.44456	Amino acid metabolism	Metabolism	VIT_04s0044g01120
Glycine, serine and threonine metabolism	ko00260	1	80	0.445888	Amino acid metabolism	Metabolism	VIT_04s0069g00860
Carbon fixation in photosynthetic organisms	ko00710	1	103	0.514592	Energy metabolism	Metabolism	VIT_04s0008g00180
Peroxisome	ko04146	1	104	0.514592	Transport and catabolism	Cellular Processes	VIT_04s0069g00860
Cysteine and methionine metabolism	ko00270	1	107	0.514592	Amino acid metabolism	Metabolism	VIT_11s0016g02380
Pyruvate metabolism	ko00620	1	127	0.566634	Carbohydrate metabolism	Metabolism	VIT_04s0008g00180
Glycolysis / Gluconeogenesis	ko00010	1	147	0.609435	Carbohydrate metabolism	Metabolism	VIT_04s0044g01120
Glutathione metabolism	ko00480	1	153	0.610576	Metabolism of other amino acids	Metabolism	VIT_04s0079g00690
Ubiquitin mediated proteolysis	ko04120	1	161	0.615876	Folding, sorting and degradation	Genetic Information Processing	VIT_03s0038g02390
Plant-pathogen interaction	ko04626	1	203	0.687773	Environmental adaptation	Organismal Systems	VIT_05s0102g00450

## Sheet: Table S4
Table S4. KEGG pathway annotation to part candidate genes differentially expressed between root restriction and control in the veraison peroid of berry.
#Term	Id	Sample number	Background number	Corrected P-Value	typeII	typeI	Genes
Flavonoid biosynthesis	ko00941	16	57	0	Biosynthesis of other secondary metabolites	Metabolism	VIT_06s0009g03050|VIT_06s0009g02830|VIT_16s0022g01020|VIT_06s0009g02920|VIT_14s0068g00930|VIT_14s0068g00920|VIT_06s0009g03010|VIT_06s0009g02910|VIT_06s0009g02840|VIT_06s0004g08150|VIT_05s0136g00260|VIT_06s0009g02880|VIT_06s0009g02860|VIT_06s0009g02810|VIT_06s0009g02970|VIT_04s0023g03370
Flavone and flavonol biosynthesis	ko00944	11	31	8.79297e-14	Biosynthesis of other secondary metabolites	Metabolism	VIT_06s0009g03050|VIT_06s0009g02830|VIT_06s0009g02920|VIT_06s0009g03010|VIT_06s0009g02910|VIT_06s0009g02840|VIT_01s0010g03510|VIT_06s0009g02880|VIT_06s0009g02860|VIT_06s0009g02810|VIT_06s0009g02970
Glucosinolate biosynthesis	ko00966	3	6	0.000383171	Biosynthesis of other secondary metabolites	Metabolism	VIT_13s0106g00280|VIT_06s0009g03130|VIT_06s0009g03120
Circadian rhythm - plant	ko04712	4	39	0.00859783	Environmental adaptation	Organismal Systems	VIT_14s0068g00930|VIT_16s0022g01020|VIT_05s0136g00260|VIT_14s0068g00920
Plant hormone signal transduction	ko04075	9	283	0.0204923	Signal transduction	Environmental Information Processing	VIT_05s0020g04680|VIT_05s0049g01970|VIT_03s0088g00710|VIT_16s0050g02680|VIT_05s0020g01070|VIT_05s0020g04670|VIT_09s0002g04080|VIT_11s0016g04490|VIT_11s0052g01190
Carotenoid biosynthesis	ko00906	3	29	0.0298779	Metabolism of terpenoids and polyketides	Metabolism	VIT_10s0003g03750|VIT_02s0087g00910|VIT_12s0028g00960
Nitrogen metabolism	ko00910	4	66	0.0354094	Energy metabolism	Metabolism	VIT_13s0019g04460|VIT_07s0129g00310|VIT_16s0098g00290|VIT_06s0004g02620
Phenylpropanoid biosynthesis	ko00940	6	199	0.101984	Biosynthesis of other secondary metabolites	Metabolism	VIT_06s0004g08150|VIT_07s0191g00050|VIT_13s0019g04460|VIT_16s0039g02040|VIT_06s0004g02620|VIT_04s0044g00190
Retrograde endocannabinoid signaling	ko04723	2	20	0.115005	Nervous system	Organismal Systems	VIT_14s0108g00630|VIT_06s0009g01140
Phenylalanine metabolism	ko00360	5	156	0.115005	Amino acid metabolism	Metabolism	VIT_06s0004g08150|VIT_13s0019g04460|VIT_16s0039g02040|VIT_07s0191g00050|VIT_06s0004g02620
Stilbenoid, diarylheptanoid and gingerol biosynthesis	ko00945	2	25	0.149876	Biosynthesis of other secondary metabolites	Metabolism	VIT_06s0004g08150|VIT_13s0074g00390
Fatty acid elongation	ko00062	2	27	0.158795	Lipid metabolism	Metabolism	VIT_14s0006g02990|VIT_07s0141g00090
GABAergic synapse	ko04727	2	33	0.203187	Nervous system	Organismal Systems	VIT_14s0108g00630|VIT_06s0009g01140
Brassinosteroid biosynthesis	ko00905	1	12	0.400761	Metabolism of terpenoids and polyketides	Metabolism	VIT_14s0083g01110
Naphthalene degradation	ko00626	1	12	0.400761	Xenobiotics biodegradation and metabolism	Metabolism	VIT_04s0044g01120
Limonene and pinene degradation	ko00903	1	12	0.400761	Metabolism of terpenoids and polyketides	Metabolism	VIT_13s0074g00390
Arachidonic acid metabolism	ko00590	1	14	0.400761	Lipid metabolism	Metabolism	VIT_02s0025g03590
Plant-pathogen interaction	ko04626	4	203	0.400761	Environmental adaptation	Organismal Systems	VIT_05s0020g04420|VIT_18s0001g11830|VIT_03s0088g00710|VIT_14s0060g02320
Galactose metabolism	ko00052	2	66	0.400761	Carbohydrate metabolism	Metabolism	VIT_11s0016g05770|VIT_07s0005g01680
Diterpenoid biosynthesis	ko00904	1	16	0.421467	Metabolism of terpenoids and polyketides	Metabolism	VIT_18s0001g11320
Retinol metabolism	ko00830	1	20	0.45111	Metabolism of cofactors and vitamins	Metabolism	VIT_04s0044g01120
Linoleic acid metabolism	ko00591	1	20	0.45111	Lipid metabolism	Metabolism	VIT_06s0004g01510
Pentose and glucuronate interconversions	ko00040	2	84	0.45111	Carbohydrate metabolism	Metabolism	VIT_07s0005g05520|VIT_17s0000g09810
Chloroalkane and chloroalkene degradation	ko00625	1	22	0.45111	Xenobiotics biodegradation and metabolism	Metabolism	VIT_04s0044g01120
Amino sugar and nucleotide sugar metabolism	ko00520	3	167	0.483526	Carbohydrate metabolism	Metabolism	VIT_05s0094g00330|VIT_05s0094g00340|VIT_05s0094g00360
Synaptic vesicle cycle	ko04721	2	100	0.528949	Nervous system	Organismal Systems	VIT_14s0108g00630|VIT_06s0009g01140
Drug metabolism - cytochrome P450	ko00982	2	106	0.548974	Xenobiotics biodegradation and metabolism	Metabolism	VIT_04s0079g00690|VIT_04s0044g01120
Metabolism of xenobiotics by cytochrome P450	ko00980	2	107	0.548974	Xenobiotics biodegradation and metabolism	Metabolism	VIT_04s0079g00690|VIT_04s0044g01120
Lysine degradation	ko00310	1	40	0.597809	Amino acid metabolism	Metabolism	VIT_04s0069g00860
Glyoxylate and dicarboxylate metabolism	ko00630	1	45	0.597809	Carbohydrate metabolism	Metabolism	VIT_07s0129g00310
Ubiquinone and other terpenoid-quinone biosynthesis	ko00130	1	46	0.597809	Metabolism of cofactors and vitamins	Metabolism	VIT_16s0039g02040
Ascorbate and aldarate metabolism	ko00053	1	49	0.597809	Carbohydrate metabolism	Metabolism	VIT_11s0016g02800
Inositol phosphate metabolism	ko00562	1	52	0.597809	Carbohydrate metabolism	Metabolism	VIT_11s0016g02800
Alanine, aspartate and glutamate metabolism	ko00250	1	52	0.597809	Amino acid metabolism	Metabolism	VIT_16s0098g00290
Glycolysis / Gluconeogenesis	ko00010	2	147	0.597809	Carbohydrate metabolism	Metabolism	VIT_02s0154g00350|VIT_04s0044g01120
Fatty acid metabolism	ko00071	1	56	0.597809	Global and overview maps	Metabolism	VIT_04s0044g01120
Basal transcription factors	ko03022	1	56	0.597809	Transcription	Genetic Information Processing	VIT_12s0028g03940
Propanoate metabolism	ko00640	1	57	0.597809	Carbohydrate metabolism	Metabolism	VIT_02s0154g00350
Glutathione metabolism	ko00480	2	153	0.597809	Metabolism of other amino acids	Metabolism	VIT_02s0025g03590|VIT_04s0079g00690
alpha-Linolenic acid metabolism	ko00592	1	62	0.615256	Lipid metabolism	Metabolism	VIT_06s0004g01510
RNA polymerase	ko03020	1	69	0.641317	Transcription	Genetic Information Processing	VIT_18s0001g00860
Protein processing in endoplasmic reticulum	ko04141	3	276	0.641317	Folding, sorting and degradation	Genetic Information Processing	VIT_09s0054g00430|VIT_04s0008g01520|VIT_12s0035g01910
Phenylalanine, tyrosine and tryptophan biosynthesis	ko00400	1	71	0.641317	Amino acid metabolism	Metabolism	VIT_00s0391g00070
Tyrosine metabolism	ko00350	1	77	0.66008	Amino acid metabolism	Metabolism	VIT_04s0044g01120
Homologous recombination	ko03440	1	79	0.66008	Replication and repair	Genetic Information Processing	VIT_07s0031g01910
Glycine, serine and threonine metabolism	ko00260	1	80	0.66008	Amino acid metabolism	Metabolism	VIT_04s0069g00860
Herpes simplex infection	ko05168	1	85	0.675438	Infectious diseases: Viral	Human Diseases	VIT_18s0001g00860
Fanconi anemia pathway	ko03460	1	89	0.684193	Replication and repair	Genetic Information Processing	VIT_07s0031g01910
Peroxisome	ko04146	1	104	0.729003	Transport and catabolism	Cellular Processes	VIT_04s0069g00860
Starch and sucrose metabolism	ko00500	2	227	0.729003	Carbohydrate metabolism	Metabolism	VIT_18s0089g00410|VIT_00s0304g00080
Cysteine and methionine metabolism	ko00270	1	107	0.729003	Amino acid metabolism	Metabolism	VIT_02s0154g00350
Pyruvate metabolism	ko00620	1	127	0.788357	Carbohydrate metabolism	Metabolism	VIT_02s0154g00350
RNA degradation	ko03018	1	141	0.808973	Folding, sorting and degradation	Genetic Information Processing	VIT_06s0080g01090
Methane metabolism	ko00680	1	145	0.808973	Energy metabolism	Metabolism	VIT_07s0191g00050
Pyrimidine metabolism	ko00240	1	147	0.808973	Nucleotide metabolism	Metabolism	VIT_18s0001g00860
Ubiquitin mediated proteolysis	ko04120	1	161	0.829874	Folding, sorting and degradation	Genetic Information Processing	VIT_19s0015g00670
Huntington's disease	ko05016	1	168	0.832467	Neurodegenerative diseases	Human Diseases	VIT_18s0001g00860
Purine metabolism	ko00230	1	187	0.855186	Nucleotide metabolism	Metabolism	VIT_18s0001g00860
Spliceosome	ko03040	1	214	0.882157	Transcription	Genetic Information Processing	VIT_11s0078g00440
RNA transport	ko03013	1	230	0.888447	Translation	Genetic Information Processing	VIT_18s0076g00310

## Sheet: Table S5
Table S5. KEGG pathway annotation to part candidate genes differentially expressed between root restriction and control in the fully ripe peroid of berry.
#Term	Id	Sample number	Background number	Corrected P-Value	typeII	typeI	Genes
Protein processing in endoplasmic reticulum	ko04141	5	276	1.80418e-07	Folding, sorting and degradation	Genetic Information Processing	VIT_04s0008g01520|VIT_13s0019g03000|VIT_04s0008g01580|VIT_04s0008g01590|VIT_13s0019g02930
RNA degradation	ko03018	1	141	0.101895	Folding, sorting and degradation	Genetic Information Processing	VIT_06s0080g01090
Oxidative phosphorylation	ko00190	1	212	0.101895	Energy metabolism	Metabolism	VIT_19s0014g02730
